# Supplementary material for: Integration of RRBS and RNA-seq unravels the regulatory role of DNMT3A in porcine Sertoli cell proliferation
Source: Front Genet. 2024 Jan 9;14:1302351. doi: 10.3389/fgene.2023.1302351 (PMC10803568; doi:10.3389/fgene.2023.1302351)
Supplement: Supplementary file 1 [file Table1.XLS]

## Sheet: Sheet1
Information of RNA interference for DNMT3A
RNAi oligonucleotides	Target sequences
si-DNMT3A-1	GCATCCACTGTGAATGATA
si-DNMT3A-2	CGATGATGAACCGGAGTAT
si-DNMT3A-3	CAATAACCACGACCAGGAA
