# Supplementary material for: Integration of RRBS and RNA-seq unravels the regulatory role of DNMT3A in porcine Sertoli cell proliferation
Source: Front Genet. 2024 Jan 9;14:1302351. doi: 10.3389/fgene.2023.1302351 (PMC10803568; doi:10.3389/fgene.2023.1302351)
Supplement: Supplementary file 2 [file DataSheet3.ZIP]

Archive with 5 entries (4 files):
- HE/110d B-1 TXW5.26-2_20.0x.tif
- HE/110d B-1 TXW5.26-2_40.0x.tif
- HE/23d GW 22.4.18 TXW-11 TXW+22.9.2_20.0x.tif
- HE/23d GW 22.4.18 TXW-11 TXW+22.9.2_40.0x.tif
- HE/
