# Supplementary material for: Integration of RRBS and RNA-seq unravels the regulatory role of DNMT3A in porcine Sertoli cell proliferation
Source: Front Genet. 2024 Jan 9;14:1302351. doi: 10.3389/fgene.2023.1302351 (PMC10803568; doi:10.3389/fgene.2023.1302351)
Supplement: Supplementary file 4 [file Table4.XLS]

## Sheet: Sheet1
Sequencing statistics summary of the transcriptome data
Sample name	Raw_reads	Raw_bases(Gb)	clean_reads	clean_bases(G)	Clean_ratio(%)	Q20(%)	Q30(%)	BS conversion rate(%)	Mapping rate(%)	MspI Cutting efficiency(%)
NC_1	36847222	11.05	35779761	8.83	79.91	96.76	91.44	98.956	70.09	99.34
NC_2	40950441	12.29	39834484	9.96	81.04	97	91.88	99.024	72.11	99.25
NC_3	38667177	11.6	37557906	9.25	79.74	97	91.81	99.113	71.47	99.25
PC_1	39476668	11.84	38384897	9.46	79.9	97.11	92.14	98.98	72.43	99.18
PC_2	38177895	11.45	37091981	9.16	80	96.8	91.53	98.951	70.51	99.28
PC_3	40615661	12.18	39430427	9.77	80.21	96.75	91.19	99.039	69.66	99.18
