# Supplementary material for: Integration of RRBS and RNA-seq unravels the regulatory role of DNMT3A in porcine Sertoli cell proliferation
Source: Front Genet. 2024 Jan 9;14:1302351. doi: 10.3389/fgene.2023.1302351 (PMC10803568; doi:10.3389/fgene.2023.1302351)
Supplement: Supplementary file 5 [file Table2.XLS]

## Sheet: Sheet1
Primer used for qPCR in the present study
Gene	Forward	Reverse
EGF	GCGAGCGATGTCAGCACAGAG	AGGAGCAGCAGCAGGACCAG
FGF2	ACCAGGTCACTGAGATCCATCCAC	TTCGGCAACAGCACACCAATCC
BMP4	AGTCTGGAGAGGAGGAGGAGGAA	GGTTAAAGAGGAAACGAAAAGCA
PCNA	ATTTGGCCATGGGCGTGAAC	CTAGTGCCAAGGTGTCTGCAT
GDNF	TGCCAGCCCGGAGAGTTCCA	GCAACACGCCTGCCCGACTT
CCND1	TACACCGACAACTCCATCCG	GCCGCCAGGTTCCACTT
CCNE1	CCTGCTGAAGATGCCCATAAC	TGCTCTGCTTCTTACTGCTCG
CDK4	GTGGCCCTCAAGAGCGTAAG	CAGACATCCATCAGCCGGAC
c-Myc	AACCCTTGGCTCTCCACGAG	ATTCCGACCTTTTGGCAGGG
GAPDH	GTCGGAGTGAACGGATTTG	TCTCAGCCTTGACTGTGCC
BAX	CCCGAGAAGTCTTTTTCCGAGT	TTGAGCACCAGTTTACTGGCAA
Caspase3	AGAAGACCATAGCAAAAGGAGCAG	TGTCCGTCTCAATCCCACAGTC
