# Supplementary material for: Integration of RRBS and RNA-seq unravels the regulatory role of DNMT3A in porcine Sertoli cell proliferation
Source: Front Genet. 2024 Jan 9;14:1302351. doi: 10.3389/fgene.2023.1302351 (PMC10803568; doi:10.3389/fgene.2023.1302351)
Supplement: Supplementary file 6 [file Table9.xlsx]

## Sheet: Table9
KEGG_A_class	KEGG_B_class	Pathway	out (13)	All (8756)	Pvalue	Pathway ID	Genes	K_IDs
Environmental Information Processing	Signal transduction	Apelin signaling pathway	2	142	0.0181201	ko04371	ENSSSCG00000038911;ENSSSCG00000048443	K17845+K05225
Human Diseases	Cancer: overview	MicroRNAs in cancer	2	160	0.0226799	ko05206	ENSSSCG00000023611;ENSSSCG00000029413	K06252+K17398
Metabolism	Amino acid metabolism	Cysteine and methionine metabolism	1	49	0.0704035	ko00270	ENSSSCG00000029413	K17398
Metabolism	Amino acid metabolism	Lysine degradation	1	62	0.0882981	ko00310	ENSSSCG00000020710	K11432
Human Diseases	Cancer: specific types	Acute myeloid leukemia	1	68	0.0964494	ko05221	ENSSSCG00000037910	K21946
Human Diseases	Infectious disease: bacterial	Bacterial invasion of epithelial cells	1	73	0.103191	ko05100	ENSSSCG00000012619	K16939
Human Diseases	Cancer: specific types	Pancreatic cancer	1	78	0.109886	ko05212	ENSSSCG00000005738	K08732
Genetic Information Processing	Translation	Ribosome biogenesis in eukaryotes	1	79	0.111219	ko03008	ENSSSCG00000010990	K14544
Human Diseases	Cancer: specific types	Colorectal cancer	1	90	0.125766	ko05210	ENSSSCG00000005738	K08732
Environmental Information Processing	Signaling molecules and interaction	ECM-receptor interaction	1	93	0.129694	ko04512	ENSSSCG00000023611	K06252
Human Diseases	Cancer: overview	Choline metabolism in cancer	1	97	0.134908	ko05231	ENSSSCG00000005738	K08732
Environmental Information Processing	Signal transduction	TGF-beta signaling pathway	1	98	0.136207	ko04350	ENSSSCG00000033657	K23318
Organismal Systems	Digestive system	Protein digestion and absorption	1	101	0.140092	ko04974	ENSSSCG00000004484	K08132
Genetic Information Processing	Transcription	Spliceosome	1	134	0.181782	ko03040	ENSSSCG00000007337	K12864
Environmental Information Processing	Signal transduction	FoxO signaling pathway	1	134	0.181782	ko04068	ENSSSCG00000038911	K17845
Organismal Systems	Endocrine system	Estrogen signaling pathway	1	141	0.190381	ko04915	ENSSSCG00000000253	K07604
Human Diseases	Cardiovascular disease	Fluid shear stress and atherosclerosis	1	148	0.198898	ko05418	ENSSSCG00000038911	K17845
Environmental Information Processing	Signal transduction	Phospholipase D signaling pathway	1	155	0.207331	ko04072	ENSSSCG00000005738	K08732
Cellular Processes	Cellular community - eukaryotes	Focal adhesion	1	192	0.250563	ko04510	ENSSSCG00000023611	K06252
Human Diseases	Infectious disease: bacterial	Staphylococcus aureus infection	1	206	0.266346	ko05150	ENSSSCG00000000253	K07604
Human Diseases	Cancer: overview	Transcriptional misregulation in cancer	1	220	0.281821	ko05202	ENSSSCG00000037910	K21946
Human Diseases	Infectious disease: bacterial	Shigellosis	1	243	0.306592	ko05131	ENSSSCG00000012619	K16939
Environmental Information Processing	Signal transduction	Ras signaling pathway	1	275	0.339745	ko04014	ENSSSCG00000005738	K08732
Environmental Information Processing	Signal transduction	MAPK signaling pathway	1	291	0.355768	ko04010	ENSSSCG00000037910	K21946
Human Diseases	Infectious disease: viral	Human papillomavirus infection	1	327	0.390514	ko05165	ENSSSCG00000023611	K06252
Environmental Information Processing	Signal transduction	PI3K-Akt signaling pathway	1	350	0.411799	ko04151	ENSSSCG00000023611	K06252
Environmental Information Processing	Signal transduction	Rap1 signaling pathway	1	351	0.412708	ko04015	ENSSSCG00000005738	K08732
Environmental Information Processing	Signaling molecules and interaction	Neuroactive ligand-receptor interaction	1	404	0.459103	ko04080	ENSSSCG00000048443	K05225
Human Diseases	Cancer: overview	Pathways in cancer	1	522	0.550509	ko05200	ENSSSCG00000005738	K08732
Metabolism	Global and overview maps	Metabolic pathways	2	1466	0.666388	ko01100	ENSSSCG00000020710;ENSSSCG00000029413	K11432+K17398
