# Supplementary material for: Integration of RRBS and RNA-seq unravels the regulatory role of DNMT3A in porcine Sertoli cell proliferation
Source: Front Genet. 2024 Jan 9;14:1302351. doi: 10.3389/fgene.2023.1302351 (PMC10803568; doi:10.3389/fgene.2023.1302351)
Supplement: Supplementary file 7 [file DataSheet4.ZIP]

Archive with 9 entries (8 files):
- Immunofluorescence/
- Immunofluorescence/6日睾丸原位杂交固定(大) SOX9红+DNMT39绿 200-1+2+3.tif
- Immunofluorescence/6日睾丸原位杂交固定(大) SOX9红+DNMT39绿 200-1.tif
- Immunofluorescence/6日睾丸原位杂交固定(大) SOX9红+DNMT39绿 200-2.tif
- Immunofluorescence/6日睾丸原位杂交固定(大) SOX9红+DNMT39绿 200-3.tif
- Immunofluorescence/6日睾丸原位杂交固定(小) SOX9红+DNMT39绿 400-7+8+9.tif
- Immunofluorescence/6日睾丸原位杂交固定(小) SOX9红+DNMT39绿 400-7.tif
- Immunofluorescence/6日睾丸原位杂交固定(小) SOX9红+DNMT39绿 400-8.tif
- Immunofluorescence/6日睾丸原位杂交固定(小) SOX9红+DNMT39绿 400-9.tif
