# Supplementary material for: Integration of RRBS and RNA-seq unravels the regulatory role of DNMT3A in porcine Sertoli cell proliferation
Source: Front Genet. 2024 Jan 9;14:1302351. doi: 10.3389/fgene.2023.1302351 (PMC10803568; doi:10.3389/fgene.2023.1302351)
Supplement: Supplementary file 9 [file Table5.XLS]

## Sheet: Sheet1
DMRs information
#chr	start	end	length	nCG	PC_meanMethy	NC_meanMethy	diff.Methy	areaStat
1	198850	199022	173	43	0.76668	0.877542	-0.110862	-201.886
1	331203	331412	210	8	0.385219	0.541928	-0.156708	-44.161
1	424320	424379	60	8	0.827359	0.668654	0.158705	38.203
1	430500	430579	80	7	0.810138	0.405985	0.404152	35.6534
1	488407	488502	96	8	0.552241	0.153276	0.398965	59.6551
1	689025	689089	65	14	0.305956	0.49927	-0.193313	-83.5359
1	832625	832747	123	19	0.827359	0.685857	0.141502	112.285
1	843935	843989	55	5	0.381885	0.268243	0.113642	34.7218
1	851883	851959	77	7	0.732248	0.523613	0.208635	36.0962
1	916187	916372	186	42	0.504516	0.664347	-0.159831	-246.054
1	942832	942912	81	6	0.0911355	0.192675	-0.101539	-52.3562
1	946485	946691	207	8	0.307131	0.20526	0.101871	61.4641
1	1054248	1054308	61	14	0.48025	0.312606	0.167644	76.7771
1	1083287	1083357	71	13	0.369776	0.565764	-0.195988	-83.0036
1	1095267	1095416	150	14	0.242755	0.456819	-0.214064	-73.2705
1	1371443	1371511	69	11	0.437359	0.316433	0.120926	48.1908
1	1394548	1394615	68	9	0.599569	0.307278	0.292292	39.9565
1	1429543	1429597	55	4	0.840639	0.912315	-0.0716762	-18.8389
1	1455259	1455338	80	6	0.195123	0.271842	-0.0767186	-56.7414
1	1536121	1536172	52	11	0.138039	0.189585	-0.0515458	-51.1231
1	1755284	1755813	530	5	0.569271	0.450468	0.118803	13.9168
1	1781906	1782012	107	12	0.265637	0.542484	-0.276846	-59.8083
1	1787416	1787486	71	4	0.201393	0.27965	-0.078257	-28.0126
1	1792416	1792512	97	6	0.687448	0.793925	-0.106477	-43.4752
1	1841232	1841300	69	12	0.458114	0.670697	-0.212583	-74.9724
1	2177984	2178060	77	13	0.175435	0.24216	-0.0667245	-60.3955
1	2271344	2271459	116	26	0.658855	0.518794	0.14006	115.201
1	2294289	2294349	61	11	0.596632	0.443043	0.153589	48.3381
1	2519991	2520060	70	18	0.391055	0.27139	0.119666	109.321
1	2521297	2521369	73	6	0.489472	0.31223	0.177242	32.9638
1	2560997	2561120	124	13	0.26657	0.460391	-0.193821	-71.1174
1	2600926	2601235	310	80	0.814037	0.655557	0.15848	498.319
1	2614158	2614234	77	9	0.536592	0.686056	-0.149464	-30.0977
1	2708284	2708370	87	8	0.539446	0.785089	-0.245643	-73.0731
1	2800719	2800786	68	7	0.470033	0.744949	-0.274916	-28.5664
1	3191682	3191736	55	9	0.297198	0.420116	-0.122918	-43.6273
1	3407600	3407697	98	10	0.434902	0.769456	-0.334554	-52.5847
1	3646958	3647023	66	6	0.446797	0.353351	0.0934463	38.631
1	3709633	3709686	54	4	0.175183	0.086104	0.0890792	24.7352
1	4560114	4560180	67	11	0.310569	0.218155	0.0924137	51.1182
1	4573790	4573851	62	10	0.141721	0.0745297	0.0671911	44.03
1	5083449	5083515	67	9	0.176603	0.291006	-0.114403	-36.5703
1	6559672	6559765	94	13	0.178825	0.242011	-0.0631855	-58.5091
1	6758343	6758411	69	5	0.691396	0.562843	0.128552	18.2428
1	7057308	7057360	53	5	0.134327	0.214064	-0.0797373	-28.3654
1	7342608	7342661	54	4	0.540209	0.382489	0.157721	19.2831
1	7437515	7437571	57	5	0.950336	0.903978	0.0463581	17.5039
1	7447111	7447201	91	16	0.561049	0.655182	-0.0941336	-116.744
1	8509736	8509786	51	6	0.321909	0.157302	0.164607	28.8654
1	8543063	8543195	133	18	0.22009	0.0999165	0.120174	87.5156
1	8758964	8759020	57	4	0.329689	0.165466	0.164223	28.8345
1	8867525	8867612	88	5	0.839304	0.617467	0.221837	26.539
1	9733953	9734019	67	4	0.143815	0.262549	-0.118734	-23.0441
1	10045541	10045706	166	15	0.15321	0.0674559	0.0857542	58.6106
1	10771660	10771714	55	5	0.175889	0.0845154	0.0913734	66.4487
1	11808983	11809100	118	9	0.400007	0.691767	-0.29176	-40.9586
1	13245451	13245519	69	18	0.321055	0.174638	0.146417	168.164
1	13340177	13340301	125	34	0.425356	0.549083	-0.123726	-173.602
1	14023425	14023500	76	4	0.343792	0.42882	-0.0850276	-23.3974
1	14661028	14661095	68	7	0.80428	0.51277	0.291509	31.511
1	15090550	15090607	58	7	0.650878	0.345493	0.305385	36.5364
1	15987243	15987385	143	14	0.110004	0.14789	-0.0378854	-56.9321
1	16099664	16099724	61	4	0.0840958	0.199578	-0.115482	-20.3043
1	16355064	16355138	75	6	0.646684	0.262822	0.383862	26.7611
1	17138038	17138099	62	10	0.0667163	0.171097	-0.104381	-49.7577
1	17511709	17511859	151	58	0.220136	0.384672	-0.164537	-462.64
1	18289548	18289643	96	32	0.340112	0.452161	-0.112049	-200.369
1	18289952	18290112	161	57	0.0683922	0.136938	-0.0685456	-404.054
1	21349237	21349302	66	5	0.449045	0.638214	-0.189169	-20.0997
1	28893890	28893961	72	8	0.362656	0.762522	-0.399867	-38.8599
1	29232360	29232480	121	10	0.164428	0.515199	-0.350771	-44.257
1	29853803	29853889	87	6	0.240978	0.0984616	0.142516	27.2663
1	30007138	30007237	100	13	0.67971	0.50723	0.172479	52.8002
1	31027327	31027430	104	7	0.459983	0.246343	0.21364	26.4281
1	33329432	33329506	75	8	0.932915	0.669031	0.263884	37.9579
1	37761301	37761437	137	13	0.0966128	0.19014	-0.0935271	-72.0611
1	38540499	38540580	82	11	0.200877	0.288884	-0.0880068	-41.2415
1	39868796	39868906	111	13	0.588683	0.303452	0.285231	64.7077
1	42109661	42109785	125	19	0.323793	0.119831	0.203962	131.248
1	44057276	44057449	174	49	0.43845	0.333069	0.105381	272.362
1	44239304	44239371	68	8	0.076089	0.0513474	0.0247416	42.6662
1	47036421	47036494	74	9	0.329227	0.0662114	0.263016	38.8919
1	47680729	47680803	75	15	0.69757	0.491265	0.206306	75.6252
1	50472988	50473038	51	11	0.183289	0.124558	0.0587311	50.1329
1	51785285	51785342	58	14	0.580689	0.721325	-0.140636	-118.099
1	52997161	52997288	128	11	0.243817	0.809858	-0.566042	-73.8765
1	53159892	53159969	78	13	0.210725	0.436169	-0.225444	-55.1636
1	54545864	54545940	77	11	0.0469089	0.133072	-0.0861631	-69.0992
1	57901545	57901630	86	4	0.131196	0.0700191	0.0611766	23.411
1	59794248	59794322	75	4	0.390132	0.0516481	0.338483	22.193
1	60859248	60859321	74	8	0.341027	0.126685	0.214343	39.5816
1	60943029	60943095	67	30	0.4929	0.584439	-0.091539	-285.157
1	60943162	60943231	70	14	0.452948	0.554607	-0.101659	-64.0252
1	62665573	62665640	68	9	0.832337	0.387757	0.44458	44.404
1	65835813	65835982	170	33	0.431586	0.34425	0.0873362	151.449
1	65946323	65946397	75	9	0.0423854	0.180985	-0.1386	-37.4693
1	66271125	66271182	58	5	0.643088	0.79952	-0.156431	-28.8038
1	66346300	66346479	180	41	0.599003	0.486568	0.112435	291.949
1	66459348	66459415	68	8	0.903742	0.349309	0.554434	48.9079
1	66541045	66541152	108	5	0.874776	0.240063	0.634714	28.9136
1	70021477	70021550	74	15	0.206516	0.091829	0.114687	60.3664
1	71360054	71360317	264	70	0.432396	0.528145	-0.0957487	-377.446
1	71360680	71360759	80	21	0.179934	0.33329	-0.153355	-104.644
1	71399920	71399973	54	13	0.744752	0.829053	-0.0843009	-77.3923
1	72998378	72998452	75	13	0.387679	0.638619	-0.25094	-55.0322
1	75522807	75522898	92	20	0.590085	0.472948	0.117137	162.679
1	77013072	77013146	75	7	0.323761	0.736549	-0.412788	-33.0479
1	77810371	77810439	69	25	0.117843	0.167452	-0.0496095	-128.888
1	81745897	81746022	126	48	0.265006	0.354997	-0.0899918	-237.328
1	90747790	90747876	87	7	0.730711	0.478561	0.252151	44.7371
1	96308705	96308784	80	6	0.24744	0.81477	-0.56733	-31.1886
1	96375709	96375778	70	9	0.631835	0.488701	0.143135	42.0939
1	96545568	96545762	195	61	0.0952541	0.0424214	0.0528327	240.694
1	96853449	96853536	88	10	0.12405	0.20895	-0.0849003	-51.0639
1	97152725	97152788	64	8	0.644623	0.566088	0.0785357	38.8774
1	100646928	100647023	96	8	0.505321	0.778771	-0.273449	-41.2198
1	104000972	104001069	98	9	0.118591	0.0737929	0.0447985	32.3419
1	105077913	105078072	160	47	0.550215	0.419555	0.13066	280.06
1	105079885	105079944	60	15	0.405021	0.297965	0.107056	67.56
1	108409035	108409123	89	17	0.839401	0.911877	-0.0724751	-83.5946
1	111383855	111383922	68	8	0.868295	0.707955	0.16034	71.4446
1	113290001	113290073	73	16	0.0544573	0.18157	-0.127113	-96.6998
1	120089883	120089958	76	7	0.217086	0.337827	-0.12074	-43.3674
1	126947970	126948053	84	5	0.598463	0.236828	0.361636	38.5516
1	127607578	127607645	68	7	0.245844	0.497216	-0.251372	-42.607
1	127781527	127781667	141	23	0.501954	0.204312	0.297642	169.219
1	129753789	129753871	83	5	0.114415	0.435329	-0.320913	-28.9658
1	129800647	129800701	55	7	0.0798436	0.116175	-0.036331	-34.5475
1	130012527	130012625	99	17	0.532379	0.777744	-0.245365	-82.675
1	130473131	130473259	129	25	0.076307	0.199573	-0.123265	-120.734
1	131036796	131036926	131	25	0.523876	0.336929	0.186946	120.819
1	133204044	133204102	59	11	0.437655	0.110103	0.327552	42.6024
1	134015484	134015593	110	10	0.619158	0.443021	0.176137	52.4206
1	136617074	136617130	57	19	0.230134	0.378179	-0.148045	-97.225
1	137477037	137477104	68	8	0.355116	0.511329	-0.156214	-37.8203
1	138624428	138624524	97	9	0.376037	0.190002	0.186036	38.3944
1	139014313	139014509	197	29	0.404908	0.546604	-0.141697	-219.577
1	141410641	141410714	74	11	0.112891	0.385042	-0.272151	-40.3215
1	145195472	145195548	77	13	0.586793	0.783679	-0.196886	-81.1286
1	145744199	145744249	51	5	0.443687	0.36079	0.0828967	37.2621
1	146007994	146008062	69	19	0.239852	0.35283	-0.112978	-154.787
1	146273986	146274046	61	13	0.83864	0.904835	-0.0661953	-72.5794
1	147895973	147896095	123	21	0.322314	0.0895516	0.232762	144.288
1	148034418	148034468	51	4	0.922358	0.881825	0.040533	20.2412
1	149554193	149554279	87	7	0.462882	0.281419	0.181463	49.482
1	150762458	150762532	75	13	0.550062	0.252382	0.297681	60.2198
1	155512577	155512650	74	5	0.435627	0.763405	-0.327778	-20.6131
1	155523329	155523402	74	10	0.237292	0.393211	-0.155919	-46.9899
1	155573310	155573403	94	21	0.515203	0.375164	0.140039	101.354
1	158861834	158861888	55	17	0.812596	0.74661	0.0659856	99.2428
1	159157186	159157243	58	16	0.562923	0.468777	0.0941459	76.6551
1	159659449	159659511	63	5	0.885196	0.73675	0.148446	28.0054
1	160438375	160438461	87	8	0.779299	0.182917	0.596382	53.2192
1	161447033	161447226	194	23	0.563613	0.338248	0.225365	111.991
1	164275954	164276014	61	7	0.296611	0.143889	0.152722	28.5653
1	164997568	164997863	296	61	0.45652	0.547493	-0.0909736	-325.015
1	165751301	165751485	185	56	0.130456	0.0813479	0.0491082	116.863
1	165756987	165757254	268	63	0.410874	0.297965	0.112909	330.997
1	166112318	166112420	103	10	0.403239	0.706409	-0.303169	-49.6453
1	166465389	166465442	54	7	0.0946028	0.126254	-0.031651	-46.5707
1	166635397	166635451	55	4	0.502866	0.698872	-0.196006	-22.8541
1	171410595	171410742	148	17	0.651783	0.838775	-0.186991	-101.711
1	172700961	172701074	114	21	0.458809	0.751126	-0.292317	-89.5844
1	180145093	180145191	99	26	0.4462	0.245142	0.201058	264.492
1	181995310	181995370	61	4	0.422697	0.309339	0.113358	26.2959
1	185450064	185450164	101	13	0.878742	0.745111	0.133631	52.9044
1	188357941	188358016	76	18	0.860037	0.608106	0.251931	155.292
1	189499921	189499989	69	13	0.564266	0.492941	0.0713252	53.3068
1	201522859	201522963	105	19	0.294863	0.143458	0.151405	98.371
1	204942315	204942382	68	15	0.360201	0.62131	-0.261108	-151.003
1	205925380	205925435	56	9	0.0478044	0.0861161	-0.0383117	-46.5972
1	206068998	206069152	155	45	0.323161	0.138546	0.184615	261.53
1	216970793	216970867	75	4	0.526664	0.329312	0.197351	25.9703
1	217288110	217288204	95	12	0.376376	0.216589	0.159787	62.6121
1	222038627	222038737	111	25	0.0689829	0.119839	-0.050856	-119.841
1	222521156	222521214	59	5	0.633138	0.294378	0.33876	30.1951
1	222658423	222658560	138	37	0.0459814	0.0866939	-0.0407125	-144.758
1	225675066	225675129	64	7	0.433603	0.692441	-0.258838	-24.3585
1	233954284	233954389	106	14	0.317992	0.178817	0.139176	63.7909
1	235203507	235203593	87	13	0.204057	0.118212	0.085845	48.606
1	236373121	236373191	71	10	0.327149	0.631942	-0.304794	-68.459
1	238134624	238134702	79	9	0.474278	0.680729	-0.206451	-33.5137
1	238171948	238172037	90	13	0.783793	0.577398	0.206395	47.6127
1	238197840	238197894	55	5	0.0151756	0.0439577	-0.0287821	-17.8281
1	238811224	238811326	103	7	0.680414	0.38515	0.295265	25.7458
1	240168334	240168402	69	7	0.170508	0.285202	-0.114694	-29.175
1	240314750	240314830	81	9	0.0944824	0.252328	-0.157846	-36.8604
1	240808007	240808071	65	7	0.745846	0.867212	-0.121367	-31.9818
1	242682818	242682873	56	6	0.455618	0.35047	0.105148	30.6198
1	245237369	245237448	80	7	0.0830501	0.624194	-0.541144	-53.2807
1	248692239	248692344	106	8	0.105512	0.0437493	0.0617632	52.0832
1	250367897	250367954	58	6	0.205626	0.113117	0.0925083	30.9128
1	250368921	250369324	404	40	0.0602843	0.132177	-0.0718927	-309.386
1	251977805	251977857	53	12	0.44559	0.241853	0.203737	71.0229
1	252777402	252777497	96	4	0.209193	0.595627	-0.386434	-18.8329
1	253052309	253052382	74	11	0.900727	0.71642	0.184308	42.1522
1	253246631	253246719	89	10	0.800885	0.651226	0.149659	43.035
1	254730092	254730252	161	11	0.795195	0.294117	0.501078	72.5093
1	254768489	254768561	73	25	0.125004	0.0714154	0.0535889	119.2
1	255014591	255014646	56	8	0.708451	0.826871	-0.118421	-48.1243
1	255095230	255095291	62	7	0.898818	0.854662	0.0441556	34.0925
1	260354883	260354969	87	4	0.0654494	0.146535	-0.0810858	-26.2251
1	261577622	261577707	86	4	0.742407	0.395039	0.347369	21.0418
1	261683266	261683385	120	31	0.0503435	0.079134	-0.0287905	-114.534
1	261720754	261720806	53	5	0.933736	0.780056	0.15368	19.5275
1	262307706	262307774	69	4	0.0698045	0.162066	-0.0922617	-22.6789
1	263156388	263156489	102	12	0.171237	0.438447	-0.26721	-54.4806
1	264878601	264878687	87	7	0.830284	0.274011	0.556273	38.2736
1	264907070	264907198	129	18	0.629724	0.313601	0.316123	79.461
1	265030341	265030425	85	8	0.239012	0.488234	-0.249222	-59.8922
1	265117370	265117451	82	11	0.0449726	0.130571	-0.0855979	-47.7214
1	265213893	265213955	63	15	0.958675	0.888659	0.0700163	54.2811
1	265897169	265897220	52	7	0.0856569	0.347213	-0.261556	-26.5022
1	266075160	266075249	90	16	0.118724	0.162222	-0.0434986	-102.194
1	266346777	266346883	107	17	0.765028	0.654397	0.11063	66.9338
1	267305374	267305460	87	6	0.637094	0.199024	0.438069	30.4341
1	267693173	267693239	67	7	0.418774	0.533444	-0.114671	-26.4032
1	267887069	267887123	55	4	0.220716	0.391828	-0.171112	-19.091
1	268204196	268204262	67	9	0.0365189	0.18639	-0.149871	-43.7972
1	269136881	269137052	172	23	0.446457	0.771102	-0.324645	-128.322
1	269879733	269879792	60	4	0.302826	0.148113	0.154714	31.1991
1	269908089	269908178	90	13	0.295527	0.509099	-0.213572	-55.1565
1	270033054	270033136	83	8	0.432724	0.62241	-0.189686	-49.7752
1	270284046	270284113	68	15	0.444986	0.678912	-0.233926	-112.072
1	270423804	270423865	62	4	0.129177	0.0934442	0.0357332	19.4518
1	270511368	270511437	70	4	0.152121	0.233017	-0.0808962	-27.0206
1	270514998	270515072	75	7	0.37696	0.674641	-0.297681	-33.2494
1	270738985	270739035	51	9	0.0518088	0.0908209	-0.0390122	-56.016
1	270739108	270739262	155	41	0.0248732	0.0712258	-0.0463526	-226.594
1	271428595	271428684	90	9	0.931853	0.955107	-0.0232541	-29.0659
1	271495474	271495542	69	6	0.785335	0.883786	-0.0984518	-29.2387
1	271536047	271536129	83	19	0.816279	0.646107	0.170172	123.893
1	272076954	272077025	72	15	0.770772	0.8332	-0.0624283	-58.9087
1	272372778	272372840	63	5	0.53194	0.414543	0.117397	26.657
1	272449986	272450038	53	4	0.418102	0.658767	-0.240665	-18.9297
1	272820443	272820509	67	5	0.277768	0.177706	0.100063	29.2987
1	272981181	272981238	58	9	0.922443	0.827007	0.0954368	34.859
1	273028912	273029003	92	11	0.512306	0.380292	0.132014	48.7816
1	273091961	273092011	51	7	0.592696	0.820864	-0.228168	-35.0743
1	273129052	273129214	163	25	0.467854	0.589612	-0.121758	-143.221
1	273463303	273463386	84	9	0.828589	0.920034	-0.0914451	-36.4243
1	273614926	273615019	94	8	0.143117	0.0768468	0.0662697	51.0213
1	273650012	273650070	59	7	0.100628	0.0400883	0.0605401	40.2439
1	273653554	273653628	75	8	0.330182	0.0959824	0.234199	37.4766
1	273662672	273662744	73	9	0.322618	0.164256	0.158362	72.595
1	273706251	273706389	139	14	0.320036	0.452936	-0.1329	-75.9505
1	273803195	273803260	66	6	0.550994	0.333056	0.217938	28.2003
1	273838862	273838942	81	5	0.540284	0.638305	-0.0980216	-39.7678
1	274145782	274145866	85	12	0.192543	0.42488	-0.232337	-53.3873
1	274314792	274314859	68	10	0.313796	0.516746	-0.202949	-61.5065
1	274319470	274319543	74	6	0.318455	0.111833	0.206622	29.1133
10	38003	38070	68	11	0.292079	0.47339	-0.181311	-76.2168
10	180532	180592	61	21	0.0741164	0.207354	-0.133238	-101.128
10	197075	197159	85	9	0.0583234	0.11132	-0.0529969	-75.096
10	281927	281981	55	5	0.0780584	0.0508907	0.0271677	40.9319
10	400782	400848	67	13	0.826234	0.918724	-0.09249	-47.9239
10	657485	657580	96	19	0.0407443	0.0650341	-0.0242898	-58.2608
10	679721	679803	83	9	0.443529	0.587808	-0.144278	-40.5161
10	699235	699358	124	37	0.100566	0.245077	-0.144511	-368.662
10	699529	699663	135	39	0.546711	0.452007	0.0947047	199.042
10	775787	775854	68	6	0.252856	0.166662	0.0861937	27.8241
10	915647	915699	53	14	0.0597098	0.0341057	0.0256041	80.1489
10	984049	984101	53	7	0.892746	0.846191	0.0465554	31.4992
10	1177128	1177242	115	27	0.735078	0.61253	0.122547	131.703
10	1202840	1202899	60	10	0.256928	0.311606	-0.0546777	-50.159
10	1231667	1231758	92	5	0.614242	0.503021	0.111221	32.1007
10	1278380	1278437	58	13	0.348983	0.275406	0.0735772	67.6104
10	1343490	1343543	54	7	0.340124	0.299576	0.0405474	38.9732
10	1345128	1345194	67	12	0.581292	0.336624	0.244668	79.3387
10	1518684	1518764	81	12	0.586156	0.506586	0.0795698	66.3179
10	1538638	1538760	123	8	0.421833	0.234964	0.186869	39.2731
10	1564708	1564763	56	6	0.13633	0.187586	-0.0512565	-28.0782
10	1596222	1596298	77	11	0.69088	0.595966	0.0949137	51.7667
10	1609990	1610085	96	13	0.267327	0.541009	-0.273683	-57.0028
10	1671806	1671901	96	5	0.209491	0.353313	-0.143822	-22.1465
10	1776012	1776073	62	11	0.26766	0.204113	0.0635471	41.0031
10	1796639	1796691	53	9	0.28493	0.192158	0.0927722	38.0984
10	1847890	1847950	61	4	0.0559581	0.0839021	-0.027944	-18.8773
10	2052596	2052673	78	7	0.0985135	0.166241	-0.0677271	-32.5744
10	2102302	2102356	55	5	0.146748	0.0893961	0.0573517	21.2199
10	2227253	2227330	78	11	0.146605	0.261063	-0.114458	-42.7698
10	2359868	2359954	87	6	0.17016	0.0998479	0.0703123	49.908
10	2395023	2395073	51	5	0.107573	0.0769298	0.0306428	20.6431
10	2404580	2404636	57	7	0.453646	0.26751	0.186136	33.7798
10	2522903	2522972	70	17	0.894975	0.831419	0.0635552	65.3869
10	3406819	3406870	52	9	0.839306	0.689127	0.150179	36.4709
10	3561777	3561926	150	24	0.712709	0.569567	0.143141	167.53
10	3734769	3734833	65	7	0.205443	0.0723672	0.133075	28.3605
10	4021777	4021847	71	7	0.1135	0.214282	-0.100782	-26.8634
10	4156818	4156883	66	14	0.215732	0.351073	-0.135341	-101.102
10	4218650	4218715	66	9	0.437901	0.355039	0.0828625	56.4694
10	4287252	4287319	68	7	0.219295	0.101047	0.118249	31.8586
10	4373658	4373868	211	44	0.650021	0.779596	-0.129575	-189.831
10	4640267	4640368	102	24	0.463996	0.299275	0.164721	140.444
10	5164816	5164896	81	7	0.115589	0.396519	-0.28093	-33.8511
10	5675008	5675082	75	15	0.167957	0.332317	-0.16436	-61.532
10	6447496	6449571	2076	4	0.157049	0.275979	-0.11893	-33.8359
10	7266055	7266112	58	8	0.664745	0.366915	0.29783	41.2029
10	7647466	7647519	54	6	0.0789251	0.141906	-0.0629807	-33.5025
10	7872793	7872890	98	13	0.573435	0.725248	-0.151813	-65.3377
10	8245421	8245487	67	9	0.460137	0.185289	0.274848	43.3792
10	8278950	8279005	56	15	0.52047	0.316427	0.204043	94.9938
10	8757337	8757430	94	9	0.0535576	0.0971099	-0.0435523	-60.1677
10	10482261	10482319	59	5	0.704558	0.468631	0.235928	24.002
10	14118304	14118401	98	8	0.578119	0.33312	0.244999	48.2807
10	15553052	15553127	76	10	0.0658405	0.801882	-0.736041	-107.473
10	16355074	16355130	57	7	0.533227	0.443095	0.0901327	26.8172
10	16389805	16389869	65	14	0.613971	0.318472	0.295498	66.0937
10	16523819	16523933	115	12	0.433215	0.738561	-0.305345	-73.2139
10	16552133	16552249	117	19	0.572722	0.657549	-0.0848264	-84.2142
10	18289395	18289491	97	25	0.517152	0.398537	0.118615	118.065
10	22217117	22217192	76	14	0.672322	0.404018	0.268304	76.3994
10	24803672	24803746	75	9	0.228841	0.447941	-0.2191	-43.3274
10	24830283	24830340	58	7	0.368131	0.138646	0.229485	29.1839
10	29507621	29507716	96	8	0.597689	0.850566	-0.252877	-37.4345
10	32559369	32559430	62	4	0.783172	0.577986	0.205186	23.7377
10	32702264	32702328	65	10	0.0338192	0.0640735	-0.0302543	-58.6199
10	33931319	33931390	72	11	0.217215	0.599368	-0.382153	-63.5149
10	34429012	34429104	93	13	0.0506382	0.0953613	-0.0447231	-62.5977
10	35610154	35610221	68	5	0.0668392	0.10746	-0.040621	-20.5807
10	36886211	36886280	70	6	0.101448	0.165587	-0.0641384	-42.6165
10	37893383	37893441	59	9	0.817459	0.74767	0.0697888	39.698
10	39647798	39647885	88	4	0.246356	0.875816	-0.62946	-29.3331
10	39728323	39728397	75	5	0.796262	0.430923	0.36534	25.9481
10	40550491	40550565	75	6	0.653906	0.319177	0.33473	31.4661
10	41898760	41898847	88	14	0.800258	0.308766	0.491492	69.6586
10	42110381	42110455	75	7	0.468287	0.236241	0.232046	24.7616
10	45923119	45923204	86	11	0.407202	0.579251	-0.172049	-99.8143
10	46613435	46613625	191	25	0.503208	0.713981	-0.210773	-106.417
10	46645976	46646055	80	19	0.294917	0.529317	-0.2344	-101.952
10	50215740	50215815	76	16	0.323834	0.546721	-0.222887	-84.5836
10	51210591	51210653	63	4	0.352762	0.192225	0.160537	23.9157
10	51448951	51449060	110	21	0.0672768	0.0305625	0.0367142	64.6537
10	52559415	52559472	58	13	0.433093	0.514933	-0.0818403	-55.2122
10	55703871	55703927	57	6	0.341709	0.741334	-0.399625	-33.8142
10	56472941	56473041	101	28	0.0481646	0.0873391	-0.0391746	-102.431
10	62816975	62817110	136	21	0.931016	0.832369	0.0986477	85.2201
10	66397330	66397404	75	6	0.197321	0.511571	-0.314251	-30.9233
10	66904719	66904788	70	6	0.543206	0.108937	0.434269	36.5966
10	68074152	68074214	63	7	0.117683	0.078103	0.0395801	48.4457
10	72031736	72031794	59	5	0.657969	0.554087	0.103882	30.086
10	73289289	73289363	75	7	0.580366	0.30236	0.278006	31.4627
10	77184952	77185104	153	28	0.434335	0.529604	-0.0952688	-134.347
10	77325969	77326039	71	5	0.538754	0.821481	-0.282727	-29.4136
10	77563850	77563929	80	9	0.346485	0.194114	0.152372	39.0861
10	79234127	79234199	73	5	0.34536	0.139207	0.206153	17.7623
10	79272326	79272392	67	4	0.653725	0.180741	0.472984	29.9028
10	79425945	79426041	97	9	0.347771	0.207482	0.140289	46.8552
10	82275946	82276032	87	6	0.758038	0.591888	0.16615	27.1528
10	85676561	85676626	66	11	0.482084	0.37329	0.108794	49.3558
10	86353308	86353374	67	13	0.469946	0.288304	0.181642	84.4472
10	89099768	89099819	52	4	0.0769216	0.114957	-0.0380351	-20.9139
10	89266373	89266429	57	8	0.107349	0.20556	-0.0982112	-57.4296
10	90291541	90291595	55	7	0.241408	0.15912	0.0822883	43.5256
10	91911583	91911675	93	9	0.120121	0.488379	-0.368259	-62.8529
10	92901049	92901111	63	7	0.636277	0.805473	-0.169196	-35.1998
10	93016848	93016898	51	7	0.198463	0.124832	0.0736309	32.6214
10	93659684	93659749	66	7	0.352757	0.262855	0.0899022	34.9846
10	93770686	93770742	57	4	0.0464329	0.0950037	-0.0485707	-20.1987
10	93918725	93918789	65	17	0.048067	0.24413	-0.196064	-64.1236
10	94624299	94624367	69	16	0.651209	0.183291	0.467918	154.637
10	94962290	94962378	89	9	0.343158	0.135888	0.20727	34.1315
10	95955216	95955295	80	15	0.202533	0.135532	0.067001	53.6987
10	96153634	96153692	59	7	0.0881834	0.184836	-0.0966524	-32.5442
10	96242946	96243012	67	7	0.304144	0.197065	0.107078	32.6688
10	99380253	99380421	169	33	0.108557	0.0604478	0.0481089	137.459
10	100442994	100443065	72	5	0.245776	0.473212	-0.227436	-30.4873
10	100462634	100462704	71	5	0.632509	0.333985	0.298524	29.7936
10	104778370	104778467	98	16	0.470041	0.201999	0.268042	61.3262
10	104899432	104899496	65	7	0.647399	0.825099	-0.1777	-47.3382
10	105845852	105845927	76	18	0.123648	0.193404	-0.0697562	-131.275
10	105895264	105895437	174	47	0.50806	0.383545	0.124515	284.959
10	107390644	107390694	51	5	0.158018	0.659118	-0.501101	-27.9939
10	107502764	107502838	75	9	0.846935	0.599172	0.247763	57.1942
10	107561089	107561920	832	21	0.359247	0.151288	0.207958	189.54
10	108409768	108409943	176	17	0.481551	0.321167	0.160384	80.8045
10	108480007	108480069	63	9	0.134585	0.179061	-0.0444754	-45.4017
10	109122604	109122712	109	25	0.263613	0.442963	-0.17935	-121.728
10	109646200	109646301	102	15	0.0876571	0.139171	-0.0515144	-54.8646
10	109668251	109668303	53	7	0.425418	0.626328	-0.20091	-35.7891
10	109677994	109678069	76	8	0.396737	0.105058	0.29168	44.9853
10	109974227	109974281	55	8	0.049215	0.101582	-0.0523672	-37.1591
10	110047659	110047925	267	52	0.516872	0.398166	0.118706	239.778
10	110488997	110489122	126	19	0.494964	0.644028	-0.149064	-86.4328
10	110544245	110544340	96	9	0.812076	0.552192	0.259884	47.7337
10	110620209	110620330	122	23	0.439204	0.256537	0.182667	138.038
10	110802128	110802187	60	11	0.0487607	0.117725	-0.0689639	-46.1865
10	114501127	114501321	195	22	0.81775	0.598412	0.219338	169.115
10	117020875	117020949	75	7	0.391443	0.776731	-0.385288	-29.2352
10	117179920	117179988	69	7	0.379845	0.703887	-0.324042	-29.908
10	117648769	117648840	72	7	0.870534	0.93691	-0.0663753	-48.9063
10	122585832	122585902	71	9	0.786938	0.83556	-0.0486221	-29.433
10	123058055	123058147	93	7	0.825001	0.550806	0.274195	39.3568
10	123431813	123431869	57	4	0.843154	0.439092	0.404062	22.3913
10	124303285	124303344	60	5	0.905946	0.942319	-0.0363734	-29.0823
10	124665162	124665260	99	14	0.651348	0.217897	0.43345	65.6228
10	124669020	124669107	88	10	0.526987	0.286294	0.240693	55.3842
10	125199729	125199781	53	4	0.268072	0.187567	0.0805051	25.8266
10	125920729	125920797	69	12	0.454153	0.655732	-0.201579	-68.784
10	125924485	125924597	113	26	0.167034	0.276319	-0.109285	-132.175
10	126039744	126039800	57	9	0.217795	0.153345	0.0644505	44.045
10	127036848	127036950	103	37	0.344133	0.499125	-0.154992	-186.989
10	127834839	127834971	133	11	0.0912446	0.289753	-0.198508	-49.5209
10	127838565	127838678	114	23	0.734679	0.63238	0.1023	104.327
10	128490107	128490164	58	7	0.301729	0.492216	-0.190487	-28.1178
10	128614990	128615041	52	8	0.483686	0.33143	0.152256	69.1876
10	128680201	128680251	51	6	0.596189	0.470826	0.125363	36.9279
10	128762395	128762450	56	7	0.26288	0.130931	0.131949	26.3026
10	128818681	128818753	73	11	0.434254	0.617569	-0.183315	-56.5984
10	129348483	129348588	106	13	0.114009	0.204155	-0.0901454	-82.4719
10	129806717	129806781	65	15	0.423813	0.509545	-0.0857326	-72.013
10	129906613	129906696	84	29	0.693643	0.556201	0.137442	127.436
10	130129795	130129862	68	11	0.735059	0.570802	0.164257	70.2993
10	130393044	130393096	53	7	0.806475	0.863498	-0.0570232	-47.097
11	1371726	1371779	54	9	0.110835	0.358381	-0.247546	-32.4844
11	3876196	3876248	53	15	0.036717	0.0628533	-0.0261363	-57.637
11	6815562	6815660	99	45	0.0955036	0.0518823	0.0436213	174.56
11	6939434	6939575	142	23	0.179325	0.0728645	0.106461	144.881
11	7882846	7883034	189	25	0.0506898	0.141905	-0.091215	-125.337
11	8245237	8245307	71	6	0.652737	0.343572	0.309164	39.2454
11	8519556	8519795	240	76	0.0896571	0.0352731	0.054384	440.497
11	9043287	9043349	63	9	0.700483	0.201352	0.499131	57.8942
11	12564114	12564189	76	10	0.252738	0.767527	-0.514789	-57.7377
11	14004090	14004165	76	5	0.686942	0.389897	0.297045	21.1391
11	14309130	14309184	55	4	0.911401	0.827718	0.0836823	29.2963
11	14751645	14751712	68	6	0.513487	0.226795	0.286693	32.0251
11	15866720	15866974	255	47	0.771659	0.38428	0.387379	347.31
11	16488385	16488453	69	15	0.728628	0.526374	0.202253	61.4268
11	17560903	17561167	265	108	0.0787586	0.141536	-0.0627777	-528.446
11	19505788	19505855	68	13	0.0693801	0.144284	-0.074904	-74.5443
11	19691404	19691476	73	9	0.497098	0.148851	0.348247	41.6247
11	20876924	20877023	100	18	0.763829	0.410129	0.3537	86.1039
11	20889204	20889360	157	15	0.864692	0.641787	0.222905	82.5967
11	26470476	26470710	235	43	0.0325812	0.0964951	-0.063914	-227.97
11	34021978	34022047	70	13	0.556713	0.256288	0.300425	57.7727
11	35279185	35279248	64	6	0.232504	0.109646	0.122858	48.3753
11	35529850	35529903	54	14	0.521236	0.738472	-0.217236	-82.5441
11	35806089	35806145	57	10	0.127149	0.270414	-0.143265	-70.6359
11	35806455	35806593	139	33	0.261377	0.442415	-0.181038	-234.273
11	35822998	35823128	131	37	0.0358415	0.0694815	-0.03364	-170.115
11	35966074	35966126	53	6	0.781719	0.588104	0.193615	30.228
11	36019538	36019628	91	9	0.34408	0.54433	-0.200251	-49.1765
11	36185901	36185979	79	15	0.156994	0.10247	0.0545242	56.5276
11	36351636	36351701	66	11	0.0687593	0.128665	-0.0599055	-51.2019
11	38807825	38807899	75	7	0.498701	0.0923851	0.406316	28.8446
11	40824270	40824344	75	7	0.710459	0.304683	0.405776	44.6741
11	41089860	41090084	225	39	0.348334	0.142604	0.20573	229.578
11	41579670	41579877	208	63	0.0333608	0.0758376	-0.0424768	-323.471
11	41822509	41822618	110	15	0.631391	0.90784	-0.276449	-56.8412
11	41851702	41851899	198	51	0.154152	0.0651538	0.0889986	311.892
11	42463008	42463074	67	7	0.287809	0.795792	-0.507983	-37.6241
11	42648222	42648297	76	15	0.602415	0.800869	-0.198454	-60.9112
11	42730255	42730329	75	7	0.424091	0.723067	-0.298976	-40.2911
11	42732225	42732308	84	5	0.662567	0.165008	0.497558	25.4672
11	42952199	42952287	89	19	0.0428679	0.112687	-0.0698191	-87.4671
11	43230231	43230295	65	13	0.16632	0.0701726	0.0961479	76.0209
11	43230359	43230437	79	18	0.172057	0.0571014	0.114955	155.64
11	43613589	43613710	122	34	0.107022	0.0377203	0.0693018	197.615
11	45195864	45195932	69	16	0.055401	0.100747	-0.0453462	-75.3068
11	46758502	46758688	187	35	0.0273249	0.100087	-0.0727623	-192.798
11	47214400	47214470	71	9	0.721681	0.593458	0.128223	29.5952
11	51254740	51254965	226	29	0.57014	0.253733	0.316407	195.674
11	53076025	53076082	58	5	0.493456	0.235874	0.257582	27.0326
11	55663658	55663762	105	12	0.664016	0.272969	0.391047	64.9435
11	57248716	57248904	189	24	0.730017	0.863222	-0.133205	-100.928
11	57521123	57521202	80	8	0.0993345	0.0563543	0.0429803	63.3592
11	58012784	58012912	129	34	0.0659174	0.130271	-0.0643539	-139.413
11	58183239	58183290	52	9	0.0869221	0.0462433	0.0406788	34.9472
11	58971979	58972064	86	15	0.102084	0.0524757	0.0496086	60.104
11	59919983	59920098	116	25	0.0261945	0.0902592	-0.0640647	-115.901
11	61553058	61553135	78	27	0.202191	0.303476	-0.101285	-113.244
11	64547304	64547402	99	13	0.934368	0.834448	0.0999194	54.6127
11	68051112	68051258	147	15	0.108771	0.173371	-0.0645992	-52.1893
11	74463401	74463498	98	15	0.0777305	0.185436	-0.107705	-65.773
11	82381444	82381511	68	9	0.844578	0.733678	0.110899	30.6204
11	84176657	84176710	54	6	0.062652	0.186301	-0.123649	-31.0326
11	87896196	87896259	64	5	0.215652	0.30688	-0.091228	-23.7923
11	88174241	88174391	151	42	0.0354764	0.105522	-0.0700456	-220.472
11	88232971	88233077	107	7	0.0693032	0.106199	-0.036896	-34.6665
11	90105868	90105925	58	10	0.114045	0.068781	0.0452639	48.1767
11	90721713	90721823	111	13	0.701514	0.350893	0.35062	70.2766
11	90826718	90826880	163	43	0.0464225	0.186703	-0.140281	-362.261
11	90976463	90976530	68	8	0.186173	0.293365	-0.107192	-45.9386
11	91645227	91645321	95	15	0.176991	0.0869064	0.0900846	90.2159
11	92171621	92171692	72	8	0.591823	0.126498	0.465326	35.7231
11	97121834	97121905	72	15	0.624795	0.764497	-0.139702	-55.9292
11	97300624	97300824	201	46	0.0343123	0.116787	-0.0824749	-329.894
11	97394318	97394385	68	19	0.105638	0.27782	-0.172182	-80.0998
11	98106440	98106492	53	11	0.0747395	0.14697	-0.0722302	-63.8908
11	98157092	98157142	51	9	0.0563729	0.0970556	-0.0406827	-50.978
11	98758337	98758412	76	5	0.10134	0.0608476	0.0404924	36.8354
11	101477612	101477662	51	13	0.0432196	0.118552	-0.0753325	-58.0526
11	106245641	106245732	92	21	0.147095	0.0573654	0.0897297	93.7998
11	106550020	106550071	52	7	0.0439379	0.0730768	-0.0291389	-35.0625
11	109658538	109658605	68	11	0.19409	0.474953	-0.280863	-107.254
11	110553603	110553660	58	9	0.667054	0.558503	0.10855	29.4516
11	111641608	111641658	51	5	0.920174	0.762138	0.158037	18.8657
11	112593649	112593742	94	29	0.834876	0.900995	-0.066119	-112.069
11	114019566	114019683	118	13	0.210017	0.416969	-0.206952	-71.8561
11	121705942	121705996	55	4	0.184977	0.111428	0.0735491	18.5388
11	121709809	121709884	76	7	0.85935	0.720461	0.13889	26.0417
11	121948735	121948786	52	11	0.839518	0.676024	0.163494	45.8153
11	122393990	122394049	60	8	0.352305	0.0721523	0.280153	38.1099
11	124156782	124156867	86	18	0.695638	0.536255	0.159383	92.57
11	124602338	124602390	53	8	0.221284	0.469055	-0.247771	-35.0164
11	124659460	124659510	51	5	0.502239	0.845574	-0.343335	-20.9833
11	124674634	124674689	56	7	0.513252	0.76396	-0.250708	-33.3669
11	124919749	124919906	158	14	0.146164	0.482021	-0.335857	-71.0848
12	407186	407284	99	23	0.259784	0.143305	0.116479	104.226
12	438381	438443	63	5	0.753112	0.456714	0.296397	40.7763
12	615314	615370	57	5	0.138819	0.0914259	0.047393	30.2501
12	764354	764408	55	7	0.216823	0.0798959	0.136927	53.4546
12	864589	864665	77	9	0.431904	0.640546	-0.208643	-41.1192
12	921226	921286	61	17	0.559441	0.635842	-0.0764004	-69.5619
12	1023640	1023707	68	6	0.69777	0.496364	0.201406	44.1205
12	1198278	1198336	59	9	0.817606	0.925437	-0.107831	-49.7686
12	1422751	1424167	1417	7	0.372665	0.451474	-0.0788089	-32.7091
12	1675587	1675651	65	11	0.291644	0.413678	-0.122034	-59.0138
12	1841520	1841571	52	16	0.0445116	0.0745476	-0.030036	-87.4294
12	1979948	1980014	67	14	0.606579	0.530368	0.0762109	86.1277
12	2282974	2283045	72	9	0.353043	0.0817791	0.271264	42.0259
12	2329196	2329251	56	8	0.742368	0.651221	0.0911469	34.1109
12	2339994	2340049	56	9	0.4722	0.571357	-0.0991571	-41.2747
12	2493911	2494024	114	16	0.609044	0.479751	0.129293	95.2886
12	2963660	2963733	74	5	0.901285	0.817086	0.0841983	27.2469
12	2982912	2982975	64	10	0.157608	0.108581	0.0490272	51.3677
12	3303171	3303240	70	6	0.779912	0.910967	-0.131055	-31.4371
12	3675809	3675888	80	5	0.278958	0.0901014	0.188856	29.4826
12	3687748	3687824	77	15	0.436237	0.266109	0.170128	91.9982
12	3693102	3693346	245	51	0.48342	0.264325	0.219095	342.788
12	4041673	4041745	73	9	0.787546	0.583967	0.203578	40.0654
12	4367430	4367488	59	6	0.0840269	0.198023	-0.113996	-47.9527
12	4863105	4863166	62	17	0.0447123	0.0809755	-0.0362632	-108.252
12	5019444	5019501	58	7	0.488052	0.757836	-0.269784	-31.912
12	5040422	5040552	131	5	0.454015	0.90855	-0.454535	-30.9416
12	5095496	5095651	156	22	0.193048	0.463943	-0.270895	-114.879
12	5362870	5362934	65	11	0.0519352	0.0310462	0.0208889	37.67
12	5363315	5363426	112	27	0.0633765	0.166691	-0.103314	-95.567
12	5710421	5710488	68	9	0.445959	0.591156	-0.145197	-43.0946
12	7235935	7236077	143	19	0.554355	0.467015	0.08734	94.4408
12	7250999	7251059	61	11	0.187447	0.252944	-0.065497	-61.0692
12	7384333	7384434	102	17	0.658063	0.818005	-0.159943	-101.795
12	7695233	7695317	85	9	0.367335	0.189898	0.177437	39.8572
12	7910985	7911036	52	5	0.488592	0.638664	-0.150073	-22.7083
12	8459639	8459800	162	25	0.659663	0.799974	-0.140311	-121.653
12	8553085	8553138	54	4	0.838549	0.54785	0.290699	24.8218
12	8695061	8695148	88	4	0.111525	0.705262	-0.593737	-21.4931
12	8976645	8976708	64	9	0.166463	0.444952	-0.27849	-33.5467
12	9419456	9419548	93	7	0.123847	0.0719157	0.051931	33.3034
12	9464328	9464426	99	5	0.534148	0.334236	0.199912	22.4499
12	9563553	9563699	147	15	0.47817	0.250816	0.227354	65.3653
12	10538105	10538214	110	8	0.709396	0.139223	0.570173	45.8431
12	12516170	12516247	78	6	0.245473	0.1425	0.102972	45.8065
12	16036148	16036229	82	8	0.611757	0.5036	0.108157	57.8598
12	20820373	20820447	75	9	0.147293	0.0494329	0.0978599	29.8791
12	21435127	21435192	66	9	0.121122	0.04601	0.0751121	42.1143
12	22046204	22046295	92	18	0.270699	0.167093	0.103606	86.7758
12	22449177	22449250	74	8	0.584389	0.150116	0.434273	46.2968
12	22577954	22578043	90	27	0.0550754	0.0305882	0.0244872	116.538
12	22587261	22587355	95	22	0.610187	0.787211	-0.177024	-113.47
12	22703741	22703816	76	4	0.560388	0.0957019	0.464686	22.0008
12	22889173	22889231	59	7	0.300219	0.213476	0.0867426	47.7086
12	22975351	22975450	100	30	0.0814535	0.0312023	0.0502512	145.248
12	23218840	23218974	135	19	0.47104	0.583778	-0.112738	-92.8147
12	23992074	23992127	54	5	0.0624534	0.407915	-0.345461	-26.2651
12	24124547	24124688	142	21	0.58166	0.724206	-0.142546	-117.939
12	24141100	24141156	57	7	0.846876	0.737659	0.109216	34.1422
12	24297257	24297342	86	18	0.592336	0.517009	0.0753269	102.914
12	24594993	24595065	73	14	0.693099	0.483909	0.20919	70.8229
12	26141576	26141635	60	20	0.270332	0.351424	-0.0810918	-87.9673
12	26142071	26142142	72	19	0.200077	0.302042	-0.101965	-88.1965
12	27209759	27209867	109	34	0.0676144	0.122693	-0.0550787	-139.748
12	27851903	27851977	75	9	0.196591	0.615834	-0.419243	-47.7961
12	28680265	28680340	76	13	0.160717	0.244126	-0.0834091	-72.1044
12	29438963	29439033	71	5	0.329087	0.0704215	0.258665	27.0936
12	29578641	29578740	100	13	0.687737	0.423025	0.264712	51.465
12	29666317	29666378	62	7	0.902577	0.771299	0.131279	27.8385
12	30194337	30194391	55	5	0.292087	0.415859	-0.123773	-20.7905
12	30217735	30217817	83	11	0.322346	0.226192	0.096154	65.3469
12	30270870	30270943	74	5	0.362646	0.138633	0.224013	17.0446
12	30278628	30278686	59	13	0.659677	0.770747	-0.11107	-59.2928
12	30666248	30666322	75	5	0.0672645	0.0349135	0.032351	14.9779
12	31351342	31351392	51	11	0.81724	0.772264	0.0449761	46.6392
12	32176186	32176272	87	6	0.826186	0.441106	0.38508	29.1937
12	32449019	32449075	57	7	0.150227	0.0876932	0.0625341	37.4537
12	33208113	33208378	266	15	0.173863	0.0891819	0.0846815	115.908
12	34122894	34122952	59	5	0.0860544	0.0484494	0.037605	26.1055
12	34643933	34644005	73	7	0.846046	0.924481	-0.0784347	-25.2532
12	36359528	36359611	84	14	0.305594	0.555955	-0.250361	-106.301
12	36681995	36682069	75	5	0.298193	0.0516383	0.246555	17.5341
12	38136580	38136646	67	5	0.211941	0.146303	0.0656385	68.0003
12	38785681	38785737	57	6	0.369496	0.801977	-0.432481	-33.2572
12	38985183	38985240	58	5	0.188021	0.325957	-0.137936	-21.7988
12	39208235	39208309	75	7	0.133763	0.424969	-0.291207	-32.172
12	40484521	40484593	73	11	0.939847	0.881925	0.0579223	32.7664
12	41599811	41599901	91	16	0.566463	0.451511	0.114952	52.0876
12	42420652	42420736	85	18	0.777486	0.659569	0.117916	86.4861
12	43625455	43625529	75	11	0.254449	0.0723027	0.182146	44.8735
12	46380844	46380896	53	5	0.923362	0.864087	0.0592754	17.5677
12	47033629	47033679	51	6	0.545338	0.791719	-0.246381	-29.2515
12	47087357	47087423	67	8	0.785098	0.373269	0.411828	41.4983
12	47685918	47686011	94	10	0.0979283	0.339127	-0.241199	-49.3485
12	48405057	48405189	133	15	0.472836	0.35965	0.113186	64.3188
12	49631095	49631181	87	13	0.821876	0.73375	0.0881256	45.7662
12	49742757	49742819	63	7	0.64447	0.486473	0.157997	24.1205
12	49904882	49904959	78	7	0.398774	0.317415	0.081359	49.5735
12	50155730	50155807	78	13	0.575356	0.223793	0.351563	63.7712
12	50478195	50478284	90	10	0.155029	0.459928	-0.304899	-67.0817
12	51651690	51651868	179	9	0.461648	0.646197	-0.184548	-51.5615
12	51844605	51844658	54	9	0.494483	0.53585	-0.0413672	-46.099
12	52812572	52812697	126	13	0.855585	0.705958	0.149627	70.1268
12	53905182	53905243	62	15	0.0390281	0.0842147	-0.0451865	-62.7879
12	54112632	54112703	72	11	0.142776	0.204999	-0.0622234	-49.0143
12	54929664	54929745	82	7	0.365679	0.171561	0.194118	28.8895
12	55894696	55894789	94	10	0.481219	0.780451	-0.299232	-62.5633
12	57976861	57976923	63	6	0.144301	0.0992943	0.0450067	35.9387
12	58577445	58577542	98	10	0.0598988	0.174191	-0.114292	-66.6736
12	58687308	58687390	83	13	0.925454	0.810604	0.11485	53.9667
12	58824689	58824819	131	16	0.456142	0.757929	-0.301787	-89.3156
12	59385556	59386421	866	8	0.319454	0.553657	-0.234204	-52.6326
12	59388355	59388410	56	7	0.753769	0.695011	0.058758	33.0724
12	59450193	59450259	67	9	0.0540361	0.106743	-0.0527066	-31.6904
12	59450354	59450407	54	7	0.244672	0.103538	0.141134	24.8653
12	61113675	61113759	85	13	0.0732931	0.0411216	0.0321716	51.7876
12	62562772	62562858	87	6	0.768504	0.23751	0.530993	28.9894
12	62805152	62805238	87	7	0.742705	0.324546	0.418159	35.7855
12	63423625	63423700	76	8	0.142254	0.300544	-0.15829	-43.258
12	65233289	65233410	122	17	0.642355	0.593803	0.0485516	55.3293
12	66797022	66797187	166	11	0.404681	0.158927	0.245754	62.0233
12	69527302	69527441	140	23	0.426247	0.662242	-0.235995	-112.787
12	69528298	69528349	52	9	0.0813018	0.0473546	0.0339472	64.759
12	74023246	74023320	75	9	0.401986	0.623156	-0.221171	-41.3532
12	75142431	75142492	62	5	0.567765	0.858039	-0.290274	-26.8109
12	75158962	75159028	67	5	0.0573303	0.0273296	0.0300007	24.4956
12	75255355	75255415	61	11	0.165705	0.36946	-0.203755	-48.537
12	75777603	75777789	187	56	0.700636	0.589304	0.111332	369.408
12	75996862	75996931	70	9	0.454488	0.23903	0.215458	34.6632
12	76195947	76196009	63	17	0.447499	0.535549	-0.0880499	-62.6381
12	78435304	78435386	83	6	0.283833	0.673478	-0.389645	-42.5837
12	78454456	78454508	53	5	0.168479	0.0858934	0.0825857	27.1492
12	79374708	79374879	172	8	0.663455	0.120293	0.543162	51.1292
12	83049402	83049456	55	12	0.546325	0.468595	0.0777297	62.4659
12	83070152	83070252	101	17	0.834328	0.67224	0.162087	60.2682
12	83770497	83770562	66	7	0.864025	0.219155	0.64487	47.4703
12	85941519	85941586	68	13	0.191847	0.129611	0.062236	68.6732
12	86124110	86124189	80	15	0.0596637	0.115618	-0.0559544	-63.2654
12	86514571	86514674	104	17	0.446037	0.649543	-0.203506	-79.2925
12	88538946	88539226	281	61	0.588264	0.3912	0.197064	280.67
12	89167255	89167349	95	11	0.0435954	0.0893103	-0.0457149	-41.7139
12	91479412	91479486	75	4	0.782935	0.351672	0.431263	20.3101
12	92044210	92044292	83	10	0.83483	0.695597	0.139233	53.2777
12	92353932	92353984	53	6	0.418309	0.637066	-0.218758	-34.9744
12	92929931	92929986	56	18	0.0556799	0.0940217	-0.0383418	-145.63
12	93587340	93587398	59	8	0.398035	0.62218	-0.224145	-58.8133
12	94074534	94074605	72	11	0.169773	0.131771	0.0380019	32.6032
12	94218844	94218904	61	18	0.0595885	0.203646	-0.144057	-95.1825
12	96941979	96942048	70	18	0.39571	0.337519	0.0581911	103.314
12	97188776	97188833	58	9	0.786501	0.906641	-0.12014	-38.4066
12	97532546	97532613	68	19	0.499826	0.291905	0.207921	79.9468
12	97550560	97550641	82	6	0.192717	0.145844	0.0468734	40.0659
12	98307716	98307786	71	4	0.466528	0.672623	-0.206094	-19.6908
12	99169454	99169517	64	11	0.545379	0.825796	-0.280417	-57.0507
12	99625732	99625817	86	9	0.368603	0.263996	0.104607	40.7143
12	99911424	99911486	63	15	0.188012	0.240529	-0.0525166	-84.481
12	103474423	103474518	96	10	0.874756	0.721998	0.152757	53.8336
12	110152070	110152144	75	5	0.260193	0.0260094	0.234184	23.4122
12	110595776	110595862	87	11	0.521343	0.654645	-0.133302	-57.9306
12	110704793	110704846	54	12	0.733914	0.672237	0.0616772	60.666
12	112266836	112266906	71	7	0.0670254	0.102722	-0.0356971	-20.8533
12	113045130	113045180	51	5	0.168999	0.0754565	0.0935424	26.7989
12	113389842	113389996	155	19	0.535879	0.279307	0.256572	111.797
12	114549099	114549185	87	5	0.787751	0.550642	0.23711	20.6468
12	115350366	115350459	94	17	0.312824	0.430848	-0.118024	-65.6793
12	116027053	116027119	67	6	0.579158	0.333101	0.246058	29.9927
12	116499404	116499455	52	16	0.867442	0.616345	0.251097	80.884
12	116714830	116714880	51	4	0.325279	0.181266	0.144013	24.1271
12	116754791	116754848	58	13	0.411662	0.252821	0.158841	55.6863
12	116770812	116770872	61	7	0.121905	0.0720283	0.0498766	29.8422
12	119663012	119663083	72	8	0.171504	0.0743196	0.0971846	82.6735
12	120294281	120294340	60	9	0.629358	0.447074	0.182285	35.8942
12	121026968	121027022	55	7	0.0853707	0.161102	-0.0757314	-30.2642
12	121075764	121075860	97	19	0.642675	0.774311	-0.131636	-93.5034
12	121131979	121132032	54	26	0.0565038	0.107462	-0.0509578	-114.223
12	121395835	121395909	75	10	0.374164	0.160778	0.213385	45.1297
12	121416872	121416961	90	12	0.595105	0.676714	-0.0816091	-66.3545
12	121650779	121650849	71	9	0.0605315	0.220027	-0.159495	-41.1848
13	255609	255856	248	41	0.445111	0.315012	0.130098	281.257
13	359604	359727	124	15	0.0770374	0.0372372	0.0398002	85.4127
13	415682	415773	92	19	0.489707	0.322555	0.167152	132.058
13	439502	439600	99	23	0.105655	0.263159	-0.157505	-115.378
13	491002	491059	58	9	0.917045	0.948249	-0.0312044	-28.0471
13	725155	725398	244	19	0.646966	0.482788	0.164177	91.5231
13	897595	897744	150	21	0.123396	0.230285	-0.106889	-119.656
13	931226	931286	61	9	0.538937	0.379087	0.15985	39.8543
13	985726	985827	102	9	0.297713	0.456621	-0.158908	-36.3741
13	991662	991776	115	15	0.13344	0.221979	-0.0885388	-58.6527
13	1011608	1011659	52	9	0.25114	0.439433	-0.188293	-39.2933
13	1257614	1257669	56	5	0.0864471	0.136415	-0.0499679	-26.2879
13	1300580	1300641	62	5	0.164845	0.0946769	0.0701679	28.405
13	1311220	1311284	65	11	0.347376	0.151	0.196376	53.091
13	1396829	1396892	64	10	0.636702	0.255587	0.381115	52.9046
13	1398958	1399018	61	6	0.388635	0.228983	0.159652	27.661
13	1427295	1427351	57	11	0.261778	0.177417	0.0843611	71.4249
13	1432852	1432911	60	8	0.0771013	0.125679	-0.0485776	-49.5288
13	1440005	1440078	74	13	0.144978	0.201969	-0.0569913	-68.421
13	1488057	1488115	59	5	0.139004	0.203144	-0.0641397	-27.9871
13	1563729	1563795	67	12	0.188265	0.115283	0.0729818	70.1513
13	1571671	1571727	57	6	0.153697	0.222988	-0.0692913	-33.4151
13	1590817	1590891	75	15	0.212733	0.357049	-0.144316	-64.8368
13	1768856	1768980	125	15	0.0825525	0.214324	-0.131772	-84.5787
13	2077091	2077329	239	11	0.258339	0.096841	0.161498	62.5438
13	2312188	2312277	90	10	0.23543	0.0717564	0.163674	122.63
13	2464302	2464557	256	6	0.0909056	0.186263	-0.0953573	-19.7848
13	2513892	2513964	73	6	0.175664	0.263049	-0.0873857	-31.9092
13	2818686	2818782	97	41	0.0379635	0.0600971	-0.0221336	-161.287
13	2929392	2929482	91	11	0.563043	0.419582	0.143461	54.3418
13	3003474	3003621	148	17	0.316366	0.149731	0.166635	87.905
13	3275228	3275288	61	11	0.760954	0.698007	0.062947	76.7866
13	3540777	3540880	104	13	0.700234	0.912133	-0.211899	-61.7404
13	3590535	3590614	80	5	0.928546	0.587254	0.341292	24.5483
13	3623695	3623780	86	11	0.75378	0.588937	0.164843	52.0292
13	3627463	3627525	63	7	0.890671	0.836455	0.0542164	48.0871
13	3862860	3862992	133	15	0.131282	0.277821	-0.146539	-65.8579
13	3880236	3880348	113	11	0.0740015	0.129783	-0.0557813	-71.7436
13	3881179	3881232	54	11	0.0727017	0.0511387	0.021563	54.9255
13	4180014	4180080	67	23	0.147584	0.243843	-0.096259	-155.489
13	4183759	4183817	59	20	0.819423	0.894209	-0.0747859	-103.322
13	4308446	4308640	195	23	0.860348	0.664234	0.196114	121.613
13	4420920	4420984	65	8	0.352359	0.188224	0.164135	54.43
13	4714952	4715049	98	11	0.363476	0.198813	0.164663	64.3356
13	5231050	5231188	139	25	0.857832	0.556717	0.301116	165.386
13	5435721	5435775	55	15	0.324134	0.464849	-0.140714	-52.1115
13	5630314	5630405	92	6	0.178699	0.109433	0.0692658	41.0479
13	5735123	5735189	67	9	0.0775249	0.0440392	0.0334856	60.7976
13	5771029	5771080	52	9	0.128546	0.0901738	0.0383725	31.0689
13	6332215	6332284	70	6	0.453637	0.26919	0.184447	29.6406
13	6334781	6334836	56	5	0.185523	0.10353	0.0819938	26.5348
13	6527056	6527135	80	4	0.884034	0.942487	-0.0584532	-23.1675
13	6654011	6654199	189	64	0.224017	0.149088	0.074929	322.218
13	6716044	6716235	192	22	0.373217	0.29293	0.0802874	112.688
13	6716288	6716375	88	12	0.583317	0.4678	0.115517	55.2435
13	8038632	8038692	61	5	0.918359	0.983931	-0.0655724	-18.7783
13	9574319	9574393	75	6	0.898833	0.802968	0.0958649	32.8048
13	9587581	9587659	79	8	0.171594	0.0920996	0.0794942	54.2006
13	9663141	9663198	58	9	0.704797	0.812067	-0.107269	-32.7816
13	10602236	10602293	58	5	0.146832	0.067574	0.079258	24.1125
13	11542142	11542265	124	20	0.796542	0.688074	0.108469	81.1543
13	13579851	13579913	63	5	0.0594941	0.0940113	-0.0345172	-35.5615
13	14331142	14331270	129	5	0.340513	0.0428837	0.29763	27.1896
13	15312169	15312235	67	6	0.347033	0.403821	-0.0567882	-32.8311
13	15742743	15742840	98	17	0.556835	0.424416	0.13242	80.5771
13	15777324	15777407	84	13	0.750152	0.491067	0.259084	45.3721
13	15966179	15966243	65	6	0.211946	0.0883898	0.123556	51.6485
13	17217425	17217487	63	9	0.181141	0.0432024	0.137938	38.5271
13	17332518	17332615	98	15	0.437972	0.822209	-0.384237	-67.061
13	17384754	17384817	64	15	0.0682985	0.133754	-0.0654558	-68.5233
13	17823820	17823933	114	15	0.470205	0.650199	-0.179994	-68.0205
13	18087824	18087920	97	10	0.199112	0.411734	-0.212623	-50.6974
13	18217678	18217777	100	13	0.0361708	0.0596485	-0.0234778	-50.9343
13	18477144	18477222	79	4	0.11236	0.211435	-0.0990754	-24.9422
13	18542547	18542655	109	31	0.488692	0.343787	0.144905	178.272
13	18701928	18701994	67	4	0.915428	0.830297	0.0851315	22.652
13	19199142	19199235	94	13	0.456768	0.640881	-0.184113	-49.6323
13	19210630	19210704	75	4	0.539142	0.347563	0.191578	32.5071
13	19221925	19222071	147	47	0.318973	0.422909	-0.103936	-260.368
13	19222327	19222382	56	16	0.502014	0.394706	0.107308	106.381
13	19322821	19322897	77	17	0.337441	0.451918	-0.114478	-75.925
13	19333074	19333150	77	6	0.527532	0.278794	0.248738	30.3303
13	21554526	21554609	84	19	0.0431284	0.0782393	-0.0351109	-88.1687
13	22874818	22874892	75	21	0.695152	0.557909	0.137242	88.3043
13	25741737	25741806	70	11	0.516959	0.285801	0.231158	53.7524
13	28041884	28041934	51	11	0.66468	0.767358	-0.102678	-36.8913
13	30215935	30215986	52	7	0.272015	0.427368	-0.155354	-37.1161
13	30451509	30451633	125	22	0.524475	0.704964	-0.18049	-105.782
13	30607612	30607703	92	10	0.82138	0.617483	0.203897	47.2944
13	30607842	30608079	238	22	0.802107	0.899797	-0.09769	-91.0778
13	34282420	34282477	58	9	0.775955	0.909078	-0.133123	-32.3815
13	35974069	35974160	92	5	0.0698275	0.210997	-0.14117	-39.4029
13	38680370	38680472	103	15	0.592056	0.310908	0.281148	110.563
13	39911040	39911116	77	10	0.832505	0.736436	0.0960691	47.6804
13	40040001	40040056	56	10	0.31243	0.234534	0.0778962	50.2291
13	40045193	40045258	66	10	0.368655	0.305451	0.0632031	58.724
13	40064533	40064595	63	6	0.13757	0.0817796	0.0557905	52.7186
13	40087666	40087726	61	7	0.351371	0.232059	0.119312	90.0889
13	40191261	40191326	66	9	0.264288	0.358773	-0.0944849	-62.0686
13	40873044	40873104	61	15	0.437715	0.292921	0.144795	58.314
13	41677037	41677094	58	7	0.683509	0.873425	-0.189916	-26.4962
13	42438838	42438912	75	11	0.121037	0.5959	-0.474862	-62.5801
13	45954427	45954514	88	13	0.0705342	0.270166	-0.199632	-46.3229
13	58238712	58238848	137	11	0.308545	0.142284	0.166262	52.8015
13	59309586	59309660	75	4	0.879698	0.301656	0.578042	19.1489
13	59453452	59453521	70	11	0.0300883	0.0881666	-0.0580782	-37.3689
13	60089320	60089402	83	13	0.950807	0.973264	-0.0224574	-39.8899
13	61104144	61104276	133	49	0.69212	0.760024	-0.0679048	-224.2
13	61978620	61978701	82	5	0.684054	0.52594	0.158115	25.0069
13	62714641	62714802	162	40	0.244448	0.413555	-0.169107	-334.366
13	62714878	62714929	52	10	0.537056	0.233034	0.304022	80.4359
13	62890061	62890128	68	7	0.416995	0.27219	0.144806	40.6703
13	62957109	62957173	65	14	0.548709	0.42555	0.123159	75.6432
13	63443409	63443504	96	5	0.0803121	0.537074	-0.456762	-26.739
13	63654079	63654147	69	5	0.797181	0.631522	0.165658	20.7085
13	63940622	63940782	161	13	0.0613112	0.0339332	0.027378	57.3778
13	64102600	64102661	62	9	0.919773	0.82787	0.0919035	40.4394
13	64116033	64116090	58	9	0.211934	0.397401	-0.185467	-54.0544
13	64116160	64116226	67	7	0.219195	0.474078	-0.254883	-46.7901
13	64116596	64116781	186	53	0.743391	0.646588	0.0968029	257.721
13	64300326	64300399	74	5	0.642866	0.481168	0.161698	22.2376
13	65435810	65435863	54	4	0.276112	0.561214	-0.285102	-23.9544
13	65467084	65467140	57	6	0.263238	0.158305	0.104933	27.5886
13	66278938	66279012	75	11	0.620497	0.415874	0.204622	50.1805
13	66660472	66660526	55	6	0.390978	0.180614	0.210364	38.8669
13	66676079	66676133	55	8	0.329571	0.152133	0.177437	45.0936
13	67406904	67406956	53	5	0.882829	0.923857	-0.0410278	-18.5891
13	68633099	68633227	129	17	0.843325	0.285345	0.55798	110.589
13	68639554	68639649	96	10	0.451208	0.734751	-0.283543	-45.2171
13	69066931	69066982	52	7	0.204019	0.323062	-0.119044	-41.7363
13	69385011	69385065	55	4	0.0741555	0.178777	-0.104622	-30.6942
13	70154908	70155008	101	14	0.536256	0.259645	0.276611	149.171
13	73111188	73111292	105	9	0.0850429	0.142173	-0.0571296	-44.0497
13	77276140	77276211	72	5	0.282175	0.518008	-0.235833	-30.3274
13	78144469	78144548	80	7	0.232477	0.641738	-0.409261	-29.5486
13	78174883	78174934	52	12	0.0748691	0.152615	-0.0777459	-84.7914
13	78320655	78320713	59	7	0.500736	0.171065	0.329671	37.4633
13	79735450	79735503	54	4	0.29582	0.136488	0.159332	24.4511
13	80024785	80024876	92	11	0.193589	0.122672	0.0709174	48.1551
13	80504614	80504812	199	37	0.642171	0.355466	0.286705	330.673
13	82463583	82463657	75	9	0.628305	0.387404	0.240901	39.164
13	84389656	84389724	69	18	0.442648	0.275818	0.166831	85.6712
13	85279199	85279331	133	14	0.806896	0.521202	0.285694	87.4223
13	86814288	86814352	65	8	0.896513	0.823903	0.0726098	47.5857
13	86814536	86814603	68	8	0.860057	0.782584	0.0774726	51.6612
13	87539341	87539396	56	5	0.600619	0.690004	-0.0893856	-21.7125
13	87864652	87864846	195	47	0.0529326	0.10056	-0.0476279	-277.069
13	88607268	88607401	134	31	0.535675	0.668254	-0.132579	-227.084
13	93302464	93302537	74	7	0.0547124	0.334024	-0.279311	-24.9477
13	95369779	95369877	99	22	0.50352	0.314832	0.188688	103.787
13	100538180	100538245	66	10	0.656521	0.771495	-0.114975	-58.9612
13	101509796	101509878	83	13	0.91475	0.960286	-0.0455358	-43.9086
13	102042003	102042099	97	13	0.839463	0.484208	0.355255	106.821
14	1521773	1521978	206	66	0.698628	0.800016	-0.101388	-288.792
14	4254337	4254387	51	7	0.857102	0.598675	0.258427	28.3892
14	4256592	4256721	130	10	0.455883	0.296725	0.159158	49.0285
14	4271363	4271426	64	11	0.286688	0.224245	0.0624431	55.7563
14	9327766	9327840	75	7	0.1072	0.449391	-0.342191	-32.297
14	12142714	12142778	65	7	0.0875784	0.0392642	0.0483142	30.2107
14	17008546	17008620	75	17	0.517233	0.693403	-0.17617	-68.2751
14	18965326	18965401	76	10	0.331021	0.124903	0.206118	47.7164
14	21378367	21378441	75	4	0.215651	0.654109	-0.438458	-17.9463
14	22600034	22600094	61	13	0.0813456	0.266193	-0.184847	-50.0786
14	22951041	22951126	86	5	0.363177	0.106934	0.256244	17.1982
14	22966188	22966240	53	18	0.166565	0.114576	0.0519892	150.869
14	23324210	23324285	76	15	0.644815	0.80101	-0.156195	-62.6968
14	23728024	23728085	62	7	0.630148	0.827613	-0.197465	-24.9341
14	26660127	26660189	63	6	0.060232	0.0238369	0.0363951	43.7034
14	27781019	27781097	79	9	0.352812	0.289913	0.0628996	58.882
14	27814036	27814121	86	21	0.0584672	0.0318842	0.026583	71.7704
14	32844954	32845074	121	7	0.530893	0.103449	0.427443	38.4292
14	35386667	35386741	75	19	0.64501	0.502779	0.142231	75.927
14	40370852	40370926	75	9	0.795349	0.51619	0.27916	39.5946
14	44415130	44415273	144	13	0.0600179	0.169796	-0.109779	-70.6792
14	46095275	46095363	89	11	0.534906	0.345931	0.188975	45.8115
14	50804766	50804849	84	9	0.671852	0.835421	-0.163569	-39.4324
14	50980514	50980584	71	4	0.870093	0.600031	0.270062	21.3305
14	51210073	51210131	59	9	0.0730835	0.040999	0.0320845	31.8478
14	51524997	51525072	76	9	0.675107	0.911822	-0.236714	-56.7095
14	58387424	58387494	71	11	0.515308	0.719489	-0.204181	-42.3036
14	62038377	62038469	93	7	0.0400878	0.352109	-0.312021	-44.5539
14	64220262	64220312	51	5	0.836515	0.631629	0.204886	26.4663
14	66327020	66327085	66	7	0.0915673	0.194906	-0.103339	-46.2163
14	68991810	68991897	88	9	0.457517	0.326327	0.13119	39.1306
14	72170697	72170783	87	9	0.0808681	0.225336	-0.144468	-44.1506
14	72796298	72796365	68	16	0.640109	0.370275	0.269833	78.4417
14	74729661	74729752	92	8	0.535034	0.465294	0.0697404	44.1555
14	74730141	74730435	295	78	0.566546	0.440468	0.126079	498.381
14	75192587	75192670	84	8	0.600026	0.197139	0.402887	45.3064
14	75475107	75475161	55	12	0.0609117	0.134983	-0.0740713	-60.9289
14	75475299	75475377	79	5	0.0543471	0.149438	-0.0950905	-38.9842
14	75503500	75503607	108	9	0.790866	0.565395	0.225471	44.5718
14	75886259	75886340	82	9	0.0533256	0.0210826	0.032243	44.4599
14	76330625	76330709	85	13	0.393804	0.49857	-0.104767	-52.1315
14	76522618	76522704	87	10	0.398046	0.218302	0.179743	76.479
14	76631968	76632044	77	9	0.416188	0.260713	0.155475	43.793
14	76700563	76700628	66	7	0.42278	0.152739	0.270041	34.1368
14	76966957	76967050	94	17	0.166754	0.374055	-0.207301	-123.662
14	77224658	77224708	51	4	0.287368	0.464901	-0.177533	-17.6133
14	77692328	77692390	63	5	0.708573	0.797612	-0.0890387	-29.0108
14	77697777	77697834	58	7	0.741368	0.669059	0.0723096	56.8936
14	77700730	77700930	201	69	0.533303	0.410596	0.122707	484.593
14	77916331	77916396	66	5	0.161396	0.0861302	0.0752661	29.8834
14	77966408	77966465	58	8	0.258013	0.136812	0.121201	59.5643
14	78061009	78061084	76	5	0.143833	0.0727041	0.0711289	45.2278
14	78095247	78095320	74	7	0.260152	0.146262	0.11389	34.9409
14	78142171	78142241	71	7	0.143815	0.0620925	0.0817222	51.4051
14	78192587	78192662	76	5	0.230182	0.332096	-0.101914	-23.2682
14	78700111	78700549	439	10	0.125522	0.0856603	0.0398618	54.6652
14	78723434	78723509	76	18	0.166877	0.330589	-0.163712	-128.225
14	78881854	78881905	52	6	0.149466	0.208053	-0.0585869	-45.1184
14	78976274	78976467	194	9	0.301869	0.409322	-0.107452	-65.0091
14	79026593	79026645	53	4	0.132586	0.180231	-0.0476455	-24.9965
14	79085572	79085702	131	12	0.726991	0.426031	0.300959	77.5433
14	79098729	79098793	65	5	0.0582368	0.0822759	-0.0240391	-23.4418
14	79178467	79178541	75	13	0.555545	0.769365	-0.21382	-59.0879
14	79179665	79179726	62	13	0.588751	0.475776	0.112975	60.5182
14	79252331	79252410	80	9	0.233344	0.381702	-0.148358	-69.5311
14	79258444	79258510	67	14	0.458001	0.527075	-0.069074	-102.442
14	79258674	79258789	116	33	0.395534	0.48706	-0.0915261	-176.938
14	79347952	79348024	73	14	0.542574	0.409811	0.132763	77.1023
14	79444656	79444734	79	8	0.404678	0.502733	-0.0980558	-46.2573
14	79445785	79445894	110	11	0.37103	0.182893	0.188137	52.1963
14	79543520	79543608	89	16	0.507886	0.400982	0.106904	77.9263
14	79548049	79548117	69	5	0.697636	0.752648	-0.0550119	-24.1404
14	79595254	79595310	57	4	0.233185	0.48548	-0.252295	-21.4312
14	79601495	79601558	64	14	0.597892	0.482331	0.115561	65.9229
14	79667369	79667420	52	12	0.118729	0.149204	-0.0304747	-83.8023
14	79673873	79673929	57	4	0.0683326	0.110412	-0.0420797	-26.1952
15	817260	817332	73	12	0.249253	0.123115	0.126138	64.4442
15	1008776	1008834	59	11	0.859428	0.783577	0.0758513	57.4249
15	1281707	1281805	99	29	0.303354	0.18647	0.116884	204.606
15	1284180	1284277	98	13	0.058982	0.0382889	0.0206931	41.4929
15	1579370	1579435	66	5	0.746757	0.451918	0.294839	17.8396
15	1596132	1596196	65	5	0.19338	0.344706	-0.151326	-24.5868
15	1772398	1772478	81	16	0.563264	0.314797	0.248467	99.0768
15	1881034	1881087	54	11	0.368346	0.235417	0.132929	49.4767
15	1964770	1964830	61	10	0.424293	0.605768	-0.181475	-55.1432
15	2059983	2060035	53	9	0.713695	0.577747	0.135949	47.6374
15	2134115	2134199	85	7	0.373731	0.239898	0.133833	25.588
15	2357899	2357952	54	5	0.507005	0.660603	-0.153598	-27.2504
15	2403883	2404002	120	21	0.856613	0.932231	-0.0756173	-84.5854
15	2648285	2648408	124	19	0.492688	0.642885	-0.150198	-86.6529
15	3138401	3138472	72	5	0.420831	0.626105	-0.205274	-19.4363
15	3299706	3299924	219	19	0.494184	0.352305	0.141879	106.728
15	3315358	3315426	69	16	0.440038	0.644152	-0.204114	-89.1461
15	3315537	3315617	81	11	0.255542	0.393622	-0.13808	-48.2249
15	3666915	3667020	106	13	0.289081	0.176039	0.113042	55.1357
15	3789511	3789636	126	9	0.221027	0.4139	-0.192873	-42.5331
15	4241000	4241074	75	9	0.347066	0.139861	0.207205	38.001
15	4288454	4288559	106	19	0.777201	0.902052	-0.12485	-121.221
15	4421229	4421297	69	12	0.302208	0.420053	-0.117845	-60.1147
15	4466944	4466996	53	7	0.134356	0.228711	-0.0943549	-28.8525
15	4780191	4780279	89	6	0.300141	0.131402	0.168739	33.502
15	5216324	5216386	63	7	0.325101	0.140434	0.184667	34.6069
15	5232259	5232317	59	6	0.502173	0.200429	0.301744	54.1141
15	5302054	5302124	71	22	0.658739	0.530587	0.128152	126.44
15	5344028	5344078	51	16	0.453477	0.385416	0.0680603	95.0402
15	5794243	5794299	57	19	0.0910164	0.0588699	0.0321465	93.7561
15	5794732	5794823	92	22	0.061207	0.122984	-0.0617767	-130.206
15	6042370	6042504	135	52	0.236027	0.172875	0.0631515	309.032
15	6068753	6068814	62	5	0.113341	0.051843	0.0614978	17.7813
15	6125281	6125336	56	8	0.243412	0.194097	0.0493152	44.8647
15	6537217	6537323	107	22	0.825684	0.909827	-0.0841436	-93.6149
15	6602078	6602170	93	9	0.923757	0.862595	0.0611619	33.2925
15	6841262	6841348	87	6	0.24972	0.177258	0.0724624	30.5078
15	6914723	6914782	60	13	0.159587	0.241821	-0.0822346	-54.0957
15	6947761	6947894	134	22	0.659537	0.210691	0.448845	144.552
15	7110375	7110435	61	4	0.157396	0.0997759	0.0576197	18.6694
15	7820955	7821037	83	11	0.561949	0.809789	-0.24784	-62.675
15	7982350	7982405	56	9	0.272183	0.199682	0.0725008	41.7003
15	8370578	8370661	84	5	0.615339	0.23135	0.38399	25.1914
15	10337399	10337473	75	7	0.274437	0.0661907	0.208247	34.4331
15	11516150	11516240	91	27	0.512739	0.668391	-0.155652	-132.583
15	12158706	12158838	133	20	0.433111	0.275219	0.157892	129.217
15	14556931	14556988	58	5	0.838487	0.750706	0.0877808	18.4144
15	15203581	15203694	114	19	0.0470441	0.0678609	-0.0208168	-62.4341
15	15680008	15680099	92	8	0.760297	0.551126	0.209171	44.6157
15	15750394	15750478	85	7	0.0772077	0.462759	-0.385551	-36.3998
15	17685726	17685834	109	21	0.320692	0.487241	-0.166549	-123.861
15	18949100	18949164	65	5	0.727395	0.811057	-0.083662	-31.5824
15	19191498	19191551	54	7	0.953897	0.845302	0.108595	25.4852
15	20669396	20669470	75	7	0.201855	0.649039	-0.447184	-50.204
15	21728894	21728952	59	7	0.463662	0.199796	0.263866	30.0727
15	21941394	21941480	87	17	0.908713	0.760537	0.148175	59.0101
15	21989910	21989965	56	5	0.206969	0.405646	-0.198677	-28.4357
15	22518539	22518592	54	10	0.0372016	0.109435	-0.072233	-61.9554
15	22667167	22667228	62	9	0.31268	0.423907	-0.111227	-38.4497
15	23159858	23159954	97	28	0.157469	0.207375	-0.049906	-132.169
15	23353987	23354051	65	5	0.214739	0.307469	-0.0927296	-26.6269
15	25643933	25643987	55	7	0.324119	0.218757	0.105362	54.5708
15	26067947	26068023	77	9	0.341026	0.12355	0.217476	47.5126
15	26079400	26079527	128	12	0.110584	0.293787	-0.183203	-60.2992
15	29063941	29064016	76	12	0.473587	0.187574	0.286012	87.0725
15	38222824	38222898	75	13	0.437564	0.306122	0.131442	47.0978
15	42660450	42660525	76	16	0.665047	0.442479	0.222568	84.7145
15	42762074	42762147	74	8	0.651641	0.324421	0.32722	37.5222
15	44187542	44187612	71	11	0.147444	0.066452	0.0809924	41.0236
15	44202439	44202501	63	9	0.728535	0.422015	0.30652	40.8767
15	47759255	47759382	128	17	0.16836	0.242742	-0.0743823	-89.9658
15	50725029	50725083	55	23	0.0871492	0.0669897	0.0201595	107.059
15	52200907	52200993	87	5	0.665797	0.211872	0.453925	22.9181
15	57792571	57792640	70	7	0.279016	0.412306	-0.13329	-30.3948
15	63539388	63539474	87	13	0.523918	0.298556	0.225362	54.4623
15	63746976	63747102	127	19	0.938597	0.870089	0.0685083	81.637
15	64027892	64027970	79	11	0.553327	0.223981	0.329346	63.9138
15	65127600	65127674	75	9	0.467499	0.646382	-0.178883	-31.6787
15	65516029	65516112	84	19	0.784105	0.730072	0.0540325	113.051
15	66295256	66295353	98	7	0.31436	0.491167	-0.176806	-39.669
15	66750202	66750279	78	9	0.213153	0.389417	-0.176264	-45.4344
15	68293587	68293703	117	13	0.846444	0.920226	-0.0737815	-46.6657
15	68599836	68599970	135	8	0.814205	0.27564	0.538566	48.7285
15	68810020	68810123	104	16	0.142424	0.270225	-0.127801	-120.844
15	68849663	68849752	90	19	0.637316	0.555452	0.0818638	92.3321
15	71160503	71160567	65	6	0.943104	0.79367	0.149434	26.2212
15	73746821	73746973	153	16	0.323079	0.136649	0.18643	70.8417
15	74013358	74013430	73	5	0.196255	0.620229	-0.423974	-20.8195
15	74032722	74032792	71	7	0.472614	0.808704	-0.33609	-26.5913
15	75690016	75690114	99	11	0.42941	0.694729	-0.265319	-42.5865
15	75990032	75990125	94	9	0.17168	0.122187	0.0494933	26.9673
15	76333067	76333176	110	8	0.124793	0.490859	-0.366066	-36.7691
15	76359652	76359721	70	4	0.0606418	0.151076	-0.0904343	-47.3299
15	76522509	76522598	90	10	0.092782	0.376097	-0.283315	-58.6424
15	76608885	76608938	54	4	0.552627	0.41155	0.141077	27.5182
15	76653813	76653908	96	23	0.484417	0.572735	-0.0883177	-113.444
15	76655552	76655808	257	23	0.0555536	0.162699	-0.107145	-121.35
15	76711679	76711745	67	8	0.252743	0.37692	-0.124177	-58.2122
15	76909555	76909623	69	8	0.741352	0.402299	0.339053	36.0571
15	77036401	77036481	81	9	0.927603	0.960811	-0.0332078	-29.1783
15	77040218	77040318	101	13	0.615288	0.851168	-0.23588	-64.2168
15	77147260	77147341	82	12	0.778215	0.881098	-0.102884	-51.1494
15	77377836	77377921	86	10	0.512522	0.395331	0.117191	48.4389
15	77378058	77378136	79	9	0.71891	0.572892	0.146018	43.9731
15	77430749	77430799	51	5	0.23973	0.500225	-0.260495	-25.3081
15	77445286	77445436	151	17	0.349544	0.197457	0.152087	80.4163
15	77702253	77702382	130	15	0.347844	0.0982697	0.249574	62.0329
15	77704530	77704582	53	12	0.520896	0.766579	-0.245682	-94.7999
15	77714777	77714902	126	11	0.519151	0.272406	0.246745	56.4409
15	77716296	77716351	56	8	0.183426	0.348227	-0.164802	-52.9135
15	77815485	77815544	60	8	0.150532	0.348809	-0.198278	-52.9311
15	77847193	77847249	57	7	0.533783	0.398732	0.135051	54.3124
15	77882868	77882996	129	23	0.192355	0.433648	-0.241293	-127.042
15	77887219	77887289	71	6	0.224585	0.137419	0.0871653	43.8953
15	77891289	77891353	65	15	0.507507	0.297063	0.210444	63.3872
15	77897783	77897843	61	9	0.112241	0.206242	-0.094001	-54.5455
15	77991124	77991231	108	37	0.660303	0.545017	0.115286	197.096
15	77991860	77991934	75	14	0.54775	0.805269	-0.257519	-68.5138
15	78025143	78025212	70	13	0.829011	0.676493	0.152518	59.3779
15	78036433	78036531	99	7	0.452018	0.251208	0.200811	45.3902
15	78055944	78056045	102	23	0.257619	0.19195	0.0656692	83.8457
15	78369044	78369096	53	16	0.754462	0.799132	-0.0446703	-97.1148
15	78383973	78384023	51	19	0.762847	0.822596	-0.0597491	-82.752
15	78396140	78396213	74	13	0.792123	0.710153	0.0819697	76.5239
15	78475680	78475772	93	10	0.861358	0.68964	0.171718	58.5911
15	78666350	78666515	166	24	0.593435	0.410528	0.182907	151.951
15	78879440	78879623	184	11	0.61628	0.73729	-0.12101	-43.5458
15	79027859	79027948	90	20	0.123046	0.0652374	0.0578084	103.857
16	353576	353641	66	7	0.441897	0.713839	-0.271942	-30.1992
16	4916171	4916245	75	9	0.150289	0.471099	-0.320811	-46.5544
16	5681942	5682027	86	15	0.382127	0.239578	0.142549	53.9554
16	6030106	6030173	68	9	0.581221	0.221099	0.360122	40.2469
16	7370058	7370210	153	25	0.447788	0.617548	-0.16976	-125.56
16	8878026	8878104	79	4	0.0788825	0.229536	-0.150654	-21.9564
16	9251313	9251407	95	11	0.149766	0.441124	-0.291358	-44.5582
16	10279961	10280014	54	4	0.653974	0.503657	0.150317	23.3965
16	11044860	11044913	54	7	0.855276	0.941676	-0.0864004	-28.6687
16	11312392	11312481	90	11	0.385638	0.454156	-0.0685181	-54.5565
16	12322133	12322195	63	11	0.109308	0.197292	-0.0879835	-64.1879
16	12855076	12855128	53	15	0.924292	0.888956	0.0353361	77.5314
16	13839529	13839648	120	13	0.691616	0.427467	0.264149	102.639
16	13975615	13975682	68	17	0.0532274	0.102624	-0.0493969	-70.3286
16	14249653	14249825	173	13	0.502077	0.15958	0.342497	63.4568
16	14331797	14331878	82	7	0.468689	0.650168	-0.181479	-27.4768
16	14353319	14353434	116	6	0.407013	0.116298	0.290715	34.3442
16	16872193	16872318	126	11	0.62279	0.127548	0.495243	65.8286
16	17737975	17738028	54	4	0.678123	0.394151	0.283972	28.8949
16	18107518	18108702	1185	15	0.392721	0.477575	-0.0848546	-54.9812
16	18542696	18542779	84	11	0.618132	0.766535	-0.148403	-34.6392
16	19153532	19153584	53	31	0.716241	0.773672	-0.0574314	-121.218
16	19569978	19570048	71	7	0.265954	0.140715	0.12524	34.8804
16	19780470	19780567	98	11	0.798279	0.49635	0.301929	63.1523
16	19857886	19857972	87	11	0.808335	0.572601	0.235734	46.5463
16	20013169	20013243	75	19	0.865825	0.709693	0.156132	79.6447
16	20171536	20171668	133	26	0.697147	0.478285	0.218863	140.707
16	22579000	22579050	51	9	0.544578	0.359403	0.185175	41.3476
16	22640683	22640758	76	7	0.545083	0.425729	0.119354	32.5013
16	24251657	24251738	82	11	0.414742	0.253858	0.160884	68.1402
16	24593097	24593171	75	8	0.744438	0.453044	0.291395	37.1981
16	24973212	24973282	71	7	0.0854392	0.180449	-0.0950095	-25.7043
16	25420754	25420828	75	10	0.417314	0.0680898	0.349224	80.7521
16	25574034	25574092	59	4	0.717113	0.903978	-0.186865	-18.7153
16	25878060	25878117	58	4	0.353001	0.915379	-0.562378	-26.9373
16	26110748	26110822	75	13	0.777005	0.854072	-0.077067	-71.9377
16	28317198	28317322	125	9	0.34908	0.104228	0.244852	49.8289
16	29078108	29078194	87	8	0.801004	0.197807	0.603197	77.4717
16	30718634	30718706	73	8	0.454596	0.304361	0.150236	42.2689
16	31115130	31115197	68	13	0.923273	0.842047	0.0812264	48.5844
16	32740716	32740803	88	8	0.342431	0.599104	-0.256673	-40.8017
16	33021493	33021579	87	9	0.12168	0.0360218	0.0856586	45.0044
16	34170662	34170712	51	7	0.382835	0.123352	0.259483	39.3312
16	35750457	35750531	75	13	0.143306	0.0656253	0.0776811	47.7031
16	36743075	36743157	83	21	0.714837	0.840849	-0.126012	-110.903
16	38937142	38937194	53	9	0.246418	0.342735	-0.0963167	-73.5325
16	48601636	48601698	63	9	0.90815	0.858203	0.0499466	47.3727
16	49367862	49367948	87	9	0.196496	0.314514	-0.118019	-46.1124
16	49623669	49623730	62	13	0.600611	0.73555	-0.134939	-81.3002
16	50216608	50216665	58	5	0.323666	0.236702	0.086964	25.7123
16	50839392	50839469	78	13	0.691354	0.475793	0.215561	118.851
16	52447182	52447249	68	17	0.535438	0.431149	0.10429	107.546
16	52655682	52655813	132	18	0.654453	0.823913	-0.16946	-91.6704
16	53333121	53333171	51	5	0.13462	0.0766586	0.0579613	26.0594
16	53737291	53737362	72	9	0.212263	0.376483	-0.16422	-44.5604
16	56430487	56430551	65	17	0.0706724	0.0450282	0.0256443	75.2822
16	57665300	57665423	124	11	0.211622	0.445278	-0.233655	-53.3636
16	57939556	57939628	73	17	0.896774	0.816797	0.0799777	58.0711
16	59209484	59209576	93	7	0.193984	0.0899197	0.104064	50.7437
16	59213139	59213287	149	6	0.50112	0.125652	0.375468	34.3206
16	59587175	59587250	76	7	0.197336	0.0786954	0.11864	24.3992
16	60784166	60784252	87	7	0.190686	0.284543	-0.0938571	-27.6185
16	60796701	60796786	86	13	0.393461	0.26194	0.131521	60.7058
16	60855052	60855260	209	32	0.538526	0.651971	-0.113445	-160.703
16	61084773	61084884	112	25	0.278548	0.175438	0.10311	115.729
16	63346976	63347072	97	15	0.779576	0.516408	0.263169	82.3118
16	63387323	63387433	111	26	0.296136	0.200611	0.0955253	152.005
16	63777698	63777750	53	7	0.415962	0.243095	0.172867	52.6515
16	64005503	64005669	167	17	0.707723	0.529285	0.178438	66.6433
16	64480920	64480985	66	12	0.310824	0.145032	0.165791	75.7395
16	64669727	64669805	79	9	0.723124	0.843699	-0.120575	-52.3292
16	64838608	64838730	123	27	0.6478	0.409258	0.238542	211.307
16	64894203	64894277	75	19	0.899404	0.945594	-0.0461899	-57.4922
16	64955391	64955539	149	16	0.553596	0.305342	0.248254	124.667
16	65166211	65166279	69	5	0.499876	0.134865	0.365011	31.3144
16	65545055	65545111	57	17	0.930509	0.860431	0.0700773	60.6857
16	66815648	66815708	61	12	0.373932	0.583554	-0.209622	-70.7639
16	66865964	66866044	81	17	0.523499	0.187123	0.336376	96.8635
16	67015487	67015561	75	9	0.93659	0.957324	-0.0207335	-45.4732
16	67231034	67231115	82	4	0.118249	0.191647	-0.0733982	-26.1211
16	67731679	67731737	59	6	0.140502	0.214152	-0.0736505	-49.7953
16	67767896	67767950	55	5	0.12808	0.0913035	0.0367763	24.0057
16	68066644	68066712	69	5	0.502428	0.321497	0.180932	24.4032
16	68090764	68090835	72	12	0.0940153	0.22598	-0.131965	-67.7537
16	68143612	68143750	139	20	0.513023	0.312109	0.200914	92.9761
16	68151309	68151362	54	16	0.213823	0.14585	0.067973	137.095
16	68278672	68278726	55	5	0.249906	0.127022	0.122884	26.5431
16	68420334	68420405	72	7	0.155632	0.0944216	0.0612101	36.6767
16	68807740	68807802	63	11	0.840017	0.901332	-0.0613146	-42.3111
17	484893	484946	54	9	0.703219	0.777424	-0.0742043	-35.2292
17	1133944	1134015	72	9	0.424673	0.721785	-0.297112	-40.7396
17	4411117	4411168	52	11	0.143045	0.246591	-0.103546	-55.3023
17	8607144	8607218	75	7	0.252704	0.579564	-0.32686	-29.2202
17	10273621	10273710	90	7	0.141587	0.48821	-0.346623	-29.0144
17	10573433	10573504	72	5	0.183392	0.492586	-0.309194	-19.3798
17	10975557	10975651	95	10	0.160075	0.107086	0.0529895	82.0515
17	12145096	12145205	110	18	0.119539	0.287328	-0.167789	-116.562
17	13195783	13195836	54	7	0.272668	0.190622	0.0820459	24.5137
17	14061192	14061303	112	17	0.489559	0.103251	0.386307	97.0631
17	14747172	14747224	53	11	0.639258	0.545979	0.093279	42.6339
17	14967991	14968077	87	6	0.112222	0.256971	-0.144749	-43.6216
17	15099864	15099915	52	5	0.90842	0.858846	0.0495734	19.6946
17	17370712	17370786	75	8	0.598644	0.338866	0.259779	47.1552
17	18436080	18436132	53	9	0.249398	0.203801	0.0455971	46.924
17	25405756	25405947	192	26	0.595534	0.337329	0.258205	191.412
17	26450885	26450964	80	5	0.32787	0.251679	0.0761911	29.8923
17	27855971	27856048	78	4	0.523593	0.777486	-0.253893	-26.4638
17	28018878	28018940	63	10	0.330461	0.50758	-0.177119	-51.0782
17	29271160	29271244	85	8	0.574723	0.517239	0.0574834	60.2681
17	29425549	29425636	88	19	0.48711	0.382988	0.104122	89.9728
17	30001101	30001162	62	15	0.204293	0.138419	0.0658741	111.355
17	30003370	30003423	54	11	0.678306	0.729307	-0.0510005	-66.682
17	30276414	30276475	62	11	0.821412	0.299453	0.521959	55.308
17	30622124	30622206	83	27	0.336376	0.464265	-0.127889	-117.227
17	31930276	31930337	62	17	0.561664	0.483042	0.0786221	105.065
17	32136532	32136617	86	7	0.826888	0.112077	0.714811	52.5814
17	32446570	32446669	100	22	0.500143	0.452377	0.0477663	93.8236
17	32463142	32463195	54	8	0.0854019	0.155123	-0.0697215	-52.7605
17	32850351	32851558	1208	9	0.099335	0.136581	-0.0372462	-63.6116
17	33116163	33116237	75	11	0.370018	0.170822	0.199196	51.1601
17	33272417	33272480	64	4	0.197919	0.0528633	0.145056	21.5999
17	33631416	33631496	81	4	0.342853	0.717044	-0.374191	-29.1544
17	34146315	34146413	99	17	0.961882	0.932835	0.0290468	52.5395
17	34183375	34183436	62	5	0.768099	0.609887	0.158212	25.9331
17	34415088	34415144	57	5	0.661484	0.504092	0.157392	20.3346
17	34506116	34506253	138	31	0.292375	0.453375	-0.161	-151.07
17	34637659	34637758	100	9	0.2247	0.434426	-0.209726	-40.5131
17	35236033	35236095	63	5	0.135526	0.084116	0.0514103	29.3076
17	35317238	35317295	58	9	0.118558	0.0679983	0.0505597	51.812
17	36162392	36162461	70	8	0.107803	0.0771887	0.0306138	37.3141
17	36200590	36200765	176	45	0.0583026	0.116659	-0.0583567	-318.785
17	36201148	36201251	104	40	0.0884019	0.240531	-0.152129	-288.778
17	36201602	36201791	190	61	0.145793	0.310923	-0.16513	-587.587
17	36239487	36239555	69	15	0.0697677	0.124497	-0.0547293	-78.0394
17	37179943	37180004	62	7	0.909766	0.821989	0.0877777	26.5355
17	37328113	37328187	75	8	0.911283	0.707872	0.203411	41.6683
17	39012895	39012965	71	8	0.925134	0.861975	0.0631587	55.6174
17	40098610	40098702	93	12	0.0670082	0.182753	-0.115744	-130.589
17	40099507	40099560	54	7	0.320886	0.269036	0.0518496	40.1872
17	40627495	40627559	65	12	0.959114	0.924297	0.0348162	80.2367
17	40643837	40643921	85	14	0.829163	0.163979	0.665184	134.141
17	40836175	40836249	75	17	0.718967	0.879676	-0.160709	-61.4351
17	40974057	40974119	63	12	0.212182	0.0860527	0.126129	90.5093
17	41696817	41696873	57	6	0.383151	0.233449	0.149702	43.7096
17	45364603	45364683	81	5	0.300979	0.146787	0.154192	21.3908
17	45880829	45880907	79	22	0.736128	0.817418	-0.0812903	-129.751
17	46451487	46451721	235	21	0.813834	0.681356	0.132478	89.8535
17	46575678	46575787	110	14	0.471269	0.803496	-0.332227	-73.4359
17	46763351	46763427	77	8	0.727438	0.819965	-0.0925274	-28.4081
17	46898178	46898278	101	21	0.871537	0.677921	0.193616	91.2658
17	47055164	47055223	60	4	0.286405	0.215905	0.0705002	23.5583
17	47170424	47170487	64	6	0.590183	0.460762	0.129421	30.6555
17	48447455	48447512	58	4	0.157486	0.219558	-0.0620716	-24.9858
17	48824443	48824547	105	24	0.142829	0.0795777	0.0632517	190.784
17	49528184	49528268	85	35	0.0424249	0.0800263	-0.0376014	-124.405
17	50487045	50487103	59	11	0.493842	0.800375	-0.306533	-44.6121
17	50507003	50507059	57	9	0.858556	0.674614	0.183942	35.0723
17	51168567	51168643	77	4	0.532695	0.240775	0.29192	18.7922
17	51539140	51539196	57	5	0.158829	0.44071	-0.281881	-40.0726
17	51938821	51938944	124	14	0.790371	0.415348	0.375023	151.245
17	52279522	52279591	70	4	0.0656435	0.118291	-0.052648	-24.8433
17	52651964	52652026	63	6	0.163202	0.313905	-0.150702	-35.1177
17	53315175	53315268	94	28	0.690978	0.402005	0.288972	232.841
17	53751633	53751687	55	4	0.313795	0.167236	0.146559	39.7469
17	54398704	54398779	76	6	0.576853	0.275005	0.301848	33.1548
17	54750265	54750354	90	6	0.262584	0.108961	0.153623	34.9171
17	55295286	55295360	75	11	0.565588	0.293491	0.272096	65.2509
17	55542624	55542710	87	8	0.176728	0.530428	-0.353701	-45.2172
17	56389951	56390006	56	4	0.201674	0.111581	0.0900928	25.7151
17	56682729	56682808	80	23	0.758653	0.832423	-0.0737697	-89.6653
17	56894973	56895053	81	5	0.394547	0.312136	0.0824105	27.0514
17	57108830	57108903	74	6	0.26357	0.362197	-0.0986271	-29.531
17	57401202	57401269	68	4	0.0706015	0.706814	-0.636212	-28.6413
17	57535642	57535727	86	7	0.0731319	0.182237	-0.109106	-26.0212
17	57540348	57540438	91	9	0.151086	0.0974233	0.0536628	51.9834
17	57994458	57994531	74	12	0.636109	0.382959	0.25315	73.289
17	58123172	58123225	54	6	0.254155	0.162449	0.0917058	46.9299
17	58130235	58130376	142	18	0.266001	0.0665639	0.199437	86.6905
17	58249147	58249281	135	11	0.625371	0.237288	0.388083	62.9662
17	58443796	58443912	117	23	0.327372	0.58455	-0.257178	-193.157
17	58560063	58560175	113	15	0.935971	0.86054	0.0754309	71.3432
17	58656459	58656543	85	13	0.386622	0.304309	0.0823134	46.8115
17	58807309	58807409	101	15	0.558704	0.778688	-0.219983	-69.2246
17	58837955	58838072	118	24	0.532564	0.41214	0.120425	147.876
17	58838128	58838391	264	60	0.404548	0.307247	0.0973009	361.523
17	58947004	58947054	51	14	0.311749	0.378079	-0.0663301	-86.9601
17	58952754	58952872	119	15	0.234673	0.475807	-0.241134	-88.3272
17	58971238	58971350	113	12	0.52848	0.38849	0.13999	65.9687
17	58973236	58973287	52	7	0.463728	0.376196	0.0875315	34.9453
17	59031308	59031366	59	22	0.697657	0.755742	-0.0580855	-101.007
17	59032890	59033017	128	47	0.748944	0.679103	0.0698409	277.648
17	59034668	59034738	71	25	0.0810056	0.219735	-0.13873	-106.879
17	59290491	59290541	51	7	0.105779	0.0717116	0.0340678	32.8789
17	59635865	59635923	59	7	0.0941002	0.131746	-0.0376462	-33.3976
17	59843279	59843367	89	11	0.304421	0.242058	0.0623631	53.9742
17	59961328	59961379	52	15	0.595278	0.529574	0.0657033	89.3468
17	60100597	60100673	77	8	0.122238	0.159994	-0.0377561	-41.5695
17	60504566	60504674	109	12	0.363567	0.692815	-0.329248	-69.5151
17	60785048	60785110	63	11	0.307164	0.518219	-0.211055	-54.1612
17	60901354	60901428	75	4	0.10916	0.0838999	0.0252603	20.7189
17	60928954	60929028	75	9	0.374574	0.196689	0.177885	55.7411
17	61250488	61250592	105	21	0.314167	0.523151	-0.208983	-102.222
17	61529346	61529403	58	12	0.0546778	0.126369	-0.0716913	-65.6303
17	61532554	61532612	59	8	0.551569	0.482592	0.0689766	64.0373
17	61679062	61679145	84	13	0.858418	0.900379	-0.0419603	-49.7304
17	61788917	61789007	91	5	0.0837454	0.172495	-0.0887496	-31.6795
17	61827024	61827078	55	11	0.371179	0.475613	-0.104434	-45.1232
17	61832471	61832536	66	10	0.126907	0.0974457	0.0294615	61.8614
17	61871307	61871389	83	10	0.308384	0.165193	0.143191	56.7601
17	61914984	61915042	59	10	0.176287	0.125523	0.0507641	61.7158
17	61923285	61923358	74	11	0.158243	0.115101	0.0431421	68.7274
17	61990257	61990363	107	16	0.472004	0.396679	0.0753253	73.9459
17	62314814	62315444	631	4	0.180432	0.218277	-0.0378443	-11.9324
17	62346119	62346242	124	20	0.300567	0.414962	-0.114395	-86.6427
17	62395211	62395351	141	17	0.03823	0.246414	-0.208184	-77.919
17	62439472	62439537	66	9	0.137487	0.166294	-0.0288076	-55.1748
17	62548561	62548660	100	13	0.211251	0.149073	0.0621782	99.7306
17	62606631	62606697	67	9	0.339531	0.409278	-0.069747	-39.6406
17	62635898	62636070	173	36	0.716901	0.480557	0.236344	279.29
17	62655167	62655229	63	7	0.128131	0.0790729	0.0490582	31.4247
17	63029584	63029635	52	11	0.0215594	0.048008	-0.0264486	-38.0616
17	63407451	63407505	55	5	0.219401	0.141484	0.0779173	18.815
17	63432586	63432680	95	7	0.0882383	0.143922	-0.0556839	-24.4144
17	63450311	63450383	73	9	0.115102	0.0749307	0.040171	35.95
17	63468390	63468518	129	12	0.177759	0.137103	0.040656	62.5151
18	624748	624816	69	7	0.434397	0.624259	-0.189862	-40.4225
18	627638	627700	63	9	0.79701	0.715987	0.0810231	41.9385
18	657772	657853	82	17	0.0761536	0.0354563	0.0406973	60.027
18	687336	687435	100	7	0.0713786	0.127206	-0.0558278	-26.452
18	747187	747474	288	6	0.12964	0.0660022	0.0636381	33.5339
18	806478	806570	93	5	0.325669	0.273554	0.0521143	35.3882
18	813623	813676	54	5	0.726791	0.907259	-0.180468	-26.7618
18	854421	854651	231	22	0.699135	0.415353	0.283782	160.3
18	988519	988593	75	6	0.930031	0.971695	-0.0416639	-29.4951
18	1030768	1030944	177	33	0.142324	0.528346	-0.386021	-235.266
18	1036814	1036883	70	23	0.677815	0.416498	0.261316	114.855
18	1050667	1050741	75	13	0.541395	0.333904	0.207491	60.6918
18	1073622	1073720	99	7	0.915552	0.955583	-0.040031	-37.7685
18	1230169	1230226	58	9	0.90292	0.766256	0.136664	30.2222
18	1233186	1233274	89	11	0.0618346	0.0274317	0.0344029	38.6593
18	1301793	1301891	99	11	0.399935	0.566977	-0.167042	-49.9611
18	1438905	1438955	51	8	0.739386	0.424661	0.314724	67.1045
18	1453527	1453592	66	9	0.601057	0.366707	0.23435	40.9151
18	1453644	1453712	69	11	0.708125	0.418921	0.289204	58.9679
18	1548594	1548657	64	5	0.604738	0.691763	-0.0870248	-18.3964
18	1554892	1554979	88	8	0.418096	0.294767	0.12333	50.5505
18	1622976	1623045	70	9	0.439551	0.371927	0.0676246	59.895
18	2042447	2042552	106	25	0.637352	0.570034	0.0673176	115.532
18	2224356	2224421	66	13	0.772832	0.909515	-0.136684	-50.2672
18	2268400	2268466	67	5	0.433787	0.554012	-0.120225	-20.4313
18	2368985	2369037	53	9	0.92522	0.850001	0.0752193	28.6474
18	2547756	2548711	956	35	0.482707	0.635007	-0.152299	-338.457
18	2554788	2555146	359	49	0.282393	0.638536	-0.356143	-366.493
18	3011545	3011607	63	7	0.133848	0.10371	0.0301387	31.9187
18	3063463	3063513	51	16	0.65283	0.770786	-0.117956	-82.0069
18	3070415	3070500	86	7	0.143081	0.0537515	0.0893295	37.8342
18	3096269	3096322	54	5	0.204678	0.168867	0.035812	22.2725
18	3114382	3114456	75	5	0.0884112	0.193432	-0.105021	-33.0641
18	3218385	3218437	53	6	0.970839	0.936619	0.0342204	36.8589
18	3313018	3313087	70	15	0.789302	0.895745	-0.106443	-52.4756
18	3393307	3393362	56	14	0.171765	0.279377	-0.107612	-94.0535
18	3393460	3393511	52	16	0.601805	0.72131	-0.119505	-109.391
18	3400563	3400655	93	9	0.803802	0.719546	0.0842555	39.6507
18	3435655	3435710	56	9	0.528356	0.661533	-0.133177	-40.5447
18	3488946	3489012	67	5	0.281741	0.384172	-0.102432	-23.8919
18	3685623	3685689	67	9	0.370337	0.512067	-0.14173	-37.5927
18	3717954	3718027	74	9	0.179362	0.237163	-0.0578015	-72.8422
18	3719867	3719928	62	8	0.203327	0.260692	-0.0573652	-49.6859
18	3918773	3918845	73	9	0.290613	0.773569	-0.482956	-66.3574
18	4151928	4152008	81	5	0.117196	0.045677	0.0715191	35.4242
18	4308801	4308884	84	10	0.53498	0.40765	0.127329	47.3527
18	4406524	4406626	103	15	0.345411	0.642252	-0.29684	-75.5714
18	4721695	4721747	53	4	0.10115	0.0778379	0.0233124	22.265
18	4938719	4938889	171	59	0.111264	0.230731	-0.119467	-516.587
18	4942938	4943030	93	17	0.911653	0.82086	0.0907932	70.049
18	5384049	5384127	79	13	0.350572	0.500902	-0.15033	-47.3002
18	5394978	5395052	75	13	0.708141	0.81914	-0.110999	-47.557
18	5936313	5936374	62	6	0.133574	0.549146	-0.415572	-36.8534
18	6116533	6116789	257	55	0.0371876	0.215406	-0.178219	-303.226
18	6385228	6385289	62	7	0.565774	0.462513	0.103261	28.4336
18	6439670	6439741	72	12	0.731521	0.866031	-0.13451	-63.5019
18	6487093	6487163	71	7	0.243154	0.607651	-0.364497	-37.5115
18	6881501	6881571	71	16	0.569477	0.405218	0.164259	125.186
18	7139815	7139889	75	7	0.349258	0.155185	0.194073	29.8525
18	11607396	11607450	55	11	0.468898	0.511324	-0.0424258	-56.4993
18	11993032	11993087	56	7	0.684832	0.817357	-0.132526	-24.613
18	12144547	12144602	56	12	0.0466515	0.0667511	-0.0200996	-60.5003
18	13258768	13258840	73	7	0.178096	0.418478	-0.240382	-39.4478
18	13404752	13404812	61	8	0.0924615	0.177715	-0.0852534	-60.9994
18	14867362	14867513	152	18	0.811401	0.361941	0.44946	147.917
18	15164426	15164544	119	24	0.258182	0.0708745	0.187307	95.6694
18	15443017	15443082	66	9	0.854267	0.928087	-0.0738201	-34.9766
18	16079649	16079706	58	5	0.394072	0.179904	0.214169	29.7128
18	16096832	16096920	89	25	0.315154	0.415516	-0.100362	-105.079
18	16120055	16120271	217	45	0.524903	0.437659	0.0872443	212.88
18	16255787	16255899	113	22	0.887918	0.727642	0.160276	107.657
18	17310033	17310107	75	5	0.32126	0.0727444	0.248516	19.0329
18	18068375	18068472	98	15	0.848507	0.905767	-0.0572597	-57.8434
18	18873742	18873837	96	7	0.650574	0.434239	0.216335	28.0261
18	19209824	19209877	54	7	0.716009	0.412575	0.303433	25.8035
18	19650023	19650104	82	7	0.248105	0.352231	-0.104126	-26.3241
18	19701887	19701947	61	10	0.221287	0.165708	0.0555793	55.7328
18	20156839	20156964	126	21	0.216696	0.160246	0.0564501	127.065
18	20693867	20693929	63	4	0.138652	0.0475989	0.0910529	29.464
18	20954480	20954607	128	26	0.711977	0.866553	-0.154576	-142.852
18	21209890	21209949	60	5	0.108933	0.0548342	0.0540992	30.8087
18	21864117	21864179	63	6	0.136316	0.0716228	0.0646931	30.3551
18	21887142	21887199	58	5	0.191159	0.105666	0.0854923	34.5181
18	22063954	22064032	79	25	0.0818302	0.0445885	0.0372417	131.681
18	22448504	22448597	94	4	0.39503	0.544192	-0.149161	-24.112
18	22720621	22720731	111	16	0.519661	0.235472	0.284189	105.915
18	22729240	22729291	52	9	0.109058	0.0511511	0.0579074	34.1743
18	22749310	22749399	90	5	0.216153	0.480002	-0.263849	-19.6719
18	23435812	23435871	60	15	0.751606	0.867815	-0.116209	-67.4459
18	23907537	23907611	75	9	0.726718	0.525791	0.200927	44.9552
18	23950827	23950889	63	9	0.865523	0.801889	0.063634	55.2204
18	24041264	24041324	61	20	0.0631477	0.103099	-0.0399512	-102.126
18	24246295	24246350	56	5	0.278484	0.367512	-0.0890277	-25.6851
18	24832015	24832080	66	13	0.627004	0.381003	0.246001	60.2793
18	24832162	24832275	114	18	0.713313	0.298663	0.41465	151.886
18	24835694	24835759	66	8	0.142501	0.276049	-0.133548	-40.0064
18	24835932	24836270	339	33	0.625986	0.515446	0.11054	238.227
18	24846116	24846194	79	19	0.674275	0.594982	0.0792931	79.7332
18	25410651	25410827	177	9	0.535662	0.878997	-0.343336	-78.2195
18	26028569	26028627	59	7	0.60571	0.504909	0.100801	45.5826
18	26028719	26028799	81	15	0.318033	0.255565	0.0624681	137.919
18	26183206	26183264	59	7	0.667246	0.730651	-0.0634048	-27.7957
18	26234651	26234728	78	9	0.125728	0.0519759	0.0737523	32.1334
18	26335812	26335888	77	7	0.23201	0.183622	0.0483883	38.7476
18	26362402	26362454	53	9	0.630812	0.200472	0.430339	39.2377
18	26911535	26911607	73	7	0.51756	0.363914	0.153646	38.8172
18	27384657	27384747	91	11	0.552023	0.815505	-0.263482	-44.1384
18	30315466	30315579	114	20	0.421377	0.716302	-0.294925	-87.4491
18	31639056	31639227	172	17	0.685891	0.382228	0.303662	93.4417
18	31791319	31791387	69	18	0.321094	0.195207	0.125887	123.593
18	31921612	31921749	138	11	0.0780379	0.353629	-0.275591	-42.6894
18	32084385	32084459	75	11	0.532649	0.321432	0.211217	58.303
18	33123449	33123513	65	7	0.52101	0.743846	-0.222836	-40.6421
18	33131334	33131460	127	18	0.847836	0.644964	0.202872	96.9669
18	34163858	34163927	70	7	0.160663	0.307713	-0.147051	-27.9908
18	34784815	34784996	182	48	0.525743	0.435164	0.0905796	229.258
18	35334425	35334478	54	7	0.937047	0.847695	0.0893523	39.4398
18	35984824	35984898	75	9	0.881945	0.509191	0.372754	40.6822
18	36889401	36889584	184	19	0.457659	0.566999	-0.10934	-101.876
18	36920277	36920346	70	11	0.0662014	0.0457043	0.0204971	44.2267
18	39728830	39728895	66	7	0.238532	0.550902	-0.31237	-33.3211
18	40183175	40183226	52	9	0.167092	0.0693489	0.0977427	45.8735
18	40490324	40490387	64	10	0.153481	0.083122	0.0703594	35.0663
18	40549010	40549076	67	7	0.368811	0.163105	0.205706	27.9424
18	40607224	40607313	90	5	0.106151	0.0656007	0.0405501	21.1963
18	40822474	40822526	53	7	0.141665	0.0937809	0.0478842	25.0243
18	41927527	41927580	54	5	0.116563	0.0526633	0.0639001	22.5544
18	42470360	42470429	70	12	0.829115	0.326542	0.502573	61.302
18	42675598	42675661	64	7	0.248129	0.196749	0.0513796	47.484
18	42848870	42848922	53	4	0.523777	0.827944	-0.304167	-21.3743
18	42878991	42879046	56	7	0.818775	0.631228	0.187546	31.5372
18	43252121	43252187	67	9	0.384142	0.502496	-0.118353	-44.5559
18	43473382	43473433	52	7	0.850397	0.938844	-0.0884466	-28.0667
18	43794606	43794705	100	11	0.81995	0.573298	0.246653	44.0069
18	44072403	44072458	56	4	0.87173	0.92044	-0.0487098	-18.1766
18	44827215	44827455	241	37	0.430766	0.30756	0.123206	239.842
18	45426108	45426203	96	28	0.0787575	0.178212	-0.0994549	-126.415
18	45440211	45440312	102	15	0.349918	0.2385	0.111419	59.1113
18	46327732	46327794	63	11	0.25853	0.411116	-0.152586	-117.104
18	46619780	46619864	85	7	0.31579	0.586818	-0.271028	-34.2475
18	46709947	46709998	52	18	0.0619592	0.0414814	0.0204778	78.3966
18	47472401	47472504	104	13	0.845377	0.634927	0.21045	54.4063
18	47853678	47854311	634	127	0.622793	0.518572	0.104222	716.275
18	47931610	47931683	74	6	0.375337	0.101875	0.273462	34.4105
18	48162465	48162731	267	59	0.55551	0.439788	0.115721	428.706
18	48820263	48820315	53	12	0.485082	0.568399	-0.0833163	-53.9787
18	48910591	48910687	97	9	0.176414	0.286512	-0.110098	-44.4156
18	49059359	49059449	91	9	0.198346	0.124234	0.0741125	54.8935
18	49708641	49708720	80	9	0.597189	0.802683	-0.205494	-37.5946
18	49732963	49733034	72	12	0.0839306	0.0436752	0.0402554	69.121
18	49950484	49950546	63	13	0.0860763	0.200858	-0.114782	-48.9063
18	50378806	50378857	52	10	0.321806	0.174305	0.147501	45.233
18	50842166	50842266	101	4	0.892958	0.219081	0.673877	25.915
18	51271854	51271942	89	6	0.106114	0.380672	-0.274558	-44.0975
18	51292478	51292542	65	6	0.136284	0.0819582	0.0543259	36.6928
18	51712809	51712883	75	9	0.647353	0.425955	0.221398	41.9287
18	52401789	52401977	189	47	0.59726	0.458774	0.138486	262.231
18	52631279	52631371	93	13	0.806006	0.750642	0.0553642	42.2504
18	52667342	52667512	171	39	0.591724	0.698292	-0.106568	-188.114
18	52697301	52697406	106	19	0.908283	0.93947	-0.0311865	-70.5756
18	52702111	52702192	82	4	0.0883433	0.0536582	0.0346851	24.8299
18	52750147	52750204	58	5	0.0496611	0.133933	-0.0842718	-33.2551
18	52774406	52774462	57	9	0.848143	0.7821	0.0660428	30.0593
18	52774816	52774880	65	9	0.545732	0.282616	0.263116	35.5368
18	52790931	52791013	83	10	0.87966	0.75586	0.1238	64.3368
18	52853176	52853395	220	20	0.447327	0.133677	0.31365	57.5157
18	53135904	53135958	55	11	0.0370489	0.111983	-0.0749339	-56.1736
18	53172149	53172231	83	10	0.883686	0.927397	-0.0437108	-60.5238
18	53245921	53246096	176	23	0.635571	0.440832	0.194739	119.141
18	53297661	53297740	80	13	0.698041	0.300995	0.397046	86.4524
18	53335865	53335955	91	21	0.269648	0.102337	0.167311	118.225
18	53570353	53570404	52	5	0.893729	0.833576	0.0601533	21.0284
18	54010585	54010636	52	8	0.547985	0.426971	0.121014	37.1048
18	54054300	54054394	95	18	0.11509	0.172719	-0.0576292	-101.82
18	56427019	56427084	66	14	0.549035	0.638851	-0.0898154	-92.205
18	56603338	56603394	57	6	0.299249	0.128922	0.170327	32.4202
18	56779459	56779511	53	4	0.39778	0.307876	0.0899038	29.3491
18	57104482	57104555	74	8	0.245152	0.452176	-0.207025	-50.278
18	57180980	57181049	70	7	0.298214	0.0922666	0.205947	26.198
18	57653280	57653342	63	14	0.306703	0.402009	-0.0953059	-95.6559
18	58127191	58127289	99	32	0.6575	0.501026	0.156474	185.124
18	58127383	58127439	57	9	0.504337	0.560486	-0.0561493	-49.333
18	58218143	58218196	54	17	0.14267	0.0866259	0.0560445	93.694
18	58765352	58765450	99	9	0.578562	0.874123	-0.295561	-32.1938
18	58817059	58817136	78	7	0.370512	0.225652	0.14486	44.0145
18	58863389	58863626	238	7	0.200295	0.324936	-0.124642	-32.6215
18	59190650	59190727	78	13	0.869327	0.691398	0.17793	54.8022
18	59200246	59200421	176	53	0.148452	0.0737915	0.0746604	227.574
18	59462936	59463122	187	11	0.350714	0.593303	-0.242589	-58.6615
18	59636132	59636250	119	14	0.903851	0.861184	0.042667	65.6449
18	59653826	59653943	118	30	0.378013	0.241344	0.136669	154.195
18	59828211	59828291	81	13	0.882624	0.763129	0.119495	51.3364
18	59941908	59941963	56	10	0.84783	0.733713	0.114117	41.3742
18	60035010	60035085	76	6	0.526571	0.383049	0.143521	51.984
18	60044854	60044910	57	5	0.618516	0.226628	0.391888	23.983
18	60073219	60073304	86	11	0.443937	0.565352	-0.121415	-58.0024
18	60141286	60141345	60	10	0.731032	0.607064	0.123967	58.7449
18	60142096	60142195	100	8	0.790164	0.910513	-0.120348	-46.3107
18	60155282	60155332	51	7	0.528988	0.662714	-0.133727	-31.3398
18	60285485	60285561	77	13	0.841798	0.918381	-0.0765826	-47.5475
18	60487190	60487245	56	7	0.313498	0.577515	-0.264017	-39.6753
18	60541711	60541775	65	5	0.528318	0.725789	-0.197471	-33.2238
18	60546168	60546235	68	6	0.31652	0.44741	-0.13089	-34.839
18	60623483	60623567	85	6	0.349756	0.427564	-0.0778085	-34.62
18	60679430	60679545	116	26	0.563558	0.712721	-0.149163	-164.145
18	60819366	60819444	79	25	0.868705	0.923414	-0.0547088	-100.953
18	60849524	60849574	51	12	0.887129	0.944768	-0.057639	-81.1492
18	60937129	60937215	87	15	0.284777	0.43766	-0.152883	-89.8925
18	60958191	60958325	135	17	0.0598747	0.120299	-0.0604241	-84.4774
18	61115769	61115833	65	5	0.607363	0.822802	-0.215439	-23.1089
18	61268082	61268248	167	19	0.57566	0.825441	-0.249781	-111.026
18	61398475	61398586	112	10	0.91969	0.744927	0.174763	68.5055
19	386020	386145	126	11	0.144934	0.717685	-0.572751	-75.6011
19	394866	394938	73	9	0.753793	0.533574	0.220219	44.4363
19	423420	423470	51	8	0.716463	0.420704	0.295759	55.9743
19	426028	426178	151	19	0.164044	0.225358	-0.0613137	-67.4643
19	459370	459434	65	6	0.183164	0.116693	0.0664708	34.0399
19	646134	646208	75	9	0.945376	0.711292	0.234084	56.5635
19	751885	751952	68	4	0.349964	0.104062	0.245902	26.7728
19	793897	793952	56	9	0.349575	0.243412	0.106162	44.4022
19	830418	830504	87	5	0.309849	0.114086	0.195763	25.3332
19	897572	897622	51	7	0.118963	0.0603087	0.0586545	32.0622
19	909076	909141	66	7	0.0714838	0.128027	-0.0565434	-31.2075
19	976172	976228	57	12	0.410178	0.304335	0.105843	91.6896
19	1016986	1017039	54	6	0.118805	0.174511	-0.055706	-30.372
19	1083953	1084014	62	4	0.0838367	0.130469	-0.0466322	-21.998
19	1176039	1176122	84	4	0.198703	0.0982467	0.100456	25.1197
19	1177932	1178020	89	15	0.118765	0.0691288	0.0496364	85.1939
19	1202301	1202365	65	7	0.247587	0.116246	0.131341	47.2933
19	1268638	1268697	60	17	0.319322	0.253473	0.065849	101.599
19	1393445	1393509	65	6	0.35206	0.265883	0.086177	34.1076
19	1409881	1409938	58	9	0.143152	0.242512	-0.0993595	-37.7201
19	1419053	1419103	51	7	0.086676	0.130596	-0.0439195	-25.6267
19	1425572	1425633	62	9	0.570332	0.180351	0.389981	49.4799
19	1633934	1634008	75	7	0.698073	0.830884	-0.132811	-22.407
19	1762117	1762181	65	6	0.687832	0.171593	0.516239	42.5922
19	1995398	1995459	62	6	0.175099	0.0775739	0.0975249	45.4579
19	2003369	2003421	53	8	0.326277	0.451199	-0.124922	-36.3115
19	2169660	2169726	67	10	0.242454	0.0982568	0.144197	54.2254
19	2291649	2291714	66	9	0.505834	0.38916	0.116675	34.7655
19	2328803	2328874	72	8	0.265597	0.722794	-0.457197	-46.349
19	2344029	2344090	62	7	0.160315	0.292168	-0.131853	-36.4889
19	2397508	2397563	56	6	0.139464	0.0830363	0.0564276	32.8958
19	2487301	2487356	56	12	0.492881	0.667642	-0.174761	-57.5554
19	2731490	2731551	62	10	0.0466515	0.154781	-0.10813	-55.2986
19	2778194	2778272	79	16	0.323539	0.415303	-0.0917643	-77.4899
19	2934914	2935235	322	16	0.331463	0.560597	-0.229134	-18.5791
19	2987382	2987443	62	10	0.350072	0.224719	0.125353	42.5667
19	3173089	3173168	80	11	0.374338	0.453301	-0.0789631	-61.5507
19	3183775	3183842	68	9	0.401201	0.506051	-0.10485	-31.0084
19	3824191	3824248	58	4	0.590524	0.422593	0.167931	21.3042
19	4053372	4053433	62	7	0.508594	0.759185	-0.250591	-53.3525
19	4177684	4177737	54	7	0.403195	0.25187	0.151324	27.1888
19	4431520	4431596	77	10	0.239281	0.0944125	0.144869	78.5121
19	5468419	5468484	66	5	0.675647	0.42923	0.246417	29.7182
19	5484527	5484613	87	7	0.940006	0.867268	0.0727379	25.7317
19	5538348	5538470	123	11	0.532958	0.750528	-0.217571	-59.4428
19	5639384	5639488	105	16	0.471652	0.356617	0.115034	84.4274
19	5958076	5958170	95	15	0.793525	0.567579	0.225945	65.3504
19	5958245	5958298	54	11	0.11483	0.170514	-0.0556833	-76.0273
19	5981811	5981864	54	5	0.559971	0.812791	-0.252819	-21.7214
19	6045718	6045815	98	5	0.542071	0.147314	0.394757	25.746
19	6058244	6058343	100	17	0.554586	0.456478	0.0981081	167.995
19	6058642	6058705	64	15	0.644642	0.762747	-0.118105	-79.9901
19	6058760	6058904	145	45	0.409726	0.553959	-0.144233	-288.886
19	6059486	6059540	55	8	0.389158	0.496013	-0.106855	-68.155
19	6109997	6110359	363	98	0.546647	0.704035	-0.157388	-739.877
19	6162612	6162760	149	17	0.815494	0.641862	0.173633	80.7919
19	6277873	6277927	55	7	0.808365	0.752011	0.0563545	29.858
19	6632504	6632554	51	11	0.0777123	0.236606	-0.158894	-42.1901
19	6875392	6875465	74	5	0.617957	0.707503	-0.0895461	-28.1695
19	6893119	6893238	120	27	0.375704	0.204162	0.171542	159.593
19	6893344	6893532	189	20	0.284308	0.485663	-0.201355	-123.871
19	7354794	7354851	58	11	0.275895	0.483189	-0.207294	-60.3718
19	7745293	7745430	138	24	0.483246	0.240285	0.242961	211.061
19	8251250	8251327	78	4	0.752157	0.803815	-0.0516577	-18.7553
19	8846401	8846487	87	5	0.728103	0.130952	0.597151	28.6389
19	8870215	8870272	58	9	0.68885	0.399216	0.289634	36.6722
19	9521811	9521903	93	5	0.764767	0.918501	-0.153734	-32.5753
19	9531217	9531372	156	16	0.265518	0.540296	-0.274779	-115.139
19	9670170	9670232	63	7	0.311009	0.375814	-0.0648055	-24.3436
19	9674499	9674552	54	24	0.765066	0.833089	-0.0680229	-137.587
19	10163558	10163611	54	4	0.548415	0.207761	0.340654	25.1689
19	10717623	10717694	72	6	0.258598	0.079961	0.178637	41.8863
19	10801389	10801451	63	7	0.807361	0.624918	0.182443	28.8696
19	12996659	12996712	54	5	0.0692889	0.142248	-0.0729589	-26.133
19	14771056	14771127	72	7	0.383034	0.525044	-0.142011	-27.2033
19	16523381	16523461	81	5	0.181316	0.321283	-0.139967	-24.9148
19	17283728	17283795	68	4	0.199561	0.415157	-0.215596	-19.0788
19	18147611	18147756	146	38	0.493071	0.597131	-0.10406	-202.931
19	18345822	18345885	64	15	0.441045	0.546485	-0.10544	-81.1615
19	18722920	18722977	58	14	0.102229	0.340796	-0.238567	-67.405
19	19067469	19067519	51	5	0.91926	0.849263	0.0699975	26.8143
19	19492993	19493055	63	25	0.478919	0.395732	0.0831863	110.751
19	20096057	20096107	51	4	0.289807	0.393827	-0.10402	-23.8294
19	20251789	20251856	68	6	0.371947	0.471765	-0.099817	-35.2856
19	26624668	26624821	154	16	0.28752	0.189416	0.098104	71.2813
19	27469046	27469157	112	14	0.280119	0.438318	-0.158199	-67.6948
19	27856189	27856239	51	5	0.12828	0.343861	-0.215581	-31.887
19	27856466	27856553	88	12	0.466662	0.334366	0.132296	98.8284
19	29680968	29681203	236	33	0.323673	0.521916	-0.198243	-213.357
19	30230464	30230530	67	7	0.853759	0.728618	0.125141	37.7399
19	31566548	31566615	68	15	0.522263	0.66184	-0.139577	-55.0048
19	31888360	31888417	58	17	0.459381	0.374473	0.0849079	74.0405
19	31888828	31888888	61	21	0.649397	0.205541	0.443856	197.716
19	37636589	37636659	71	5	0.335758	0.104537	0.23122	27.7007
19	37671745	37671830	86	9	0.801428	0.927685	-0.126257	-70.7661
19	38745309	38745376	68	7	0.705201	0.331201	0.374	37.1576
19	40867281	40867375	95	17	0.379601	0.529469	-0.149868	-70.4253
19	40943606	40943680	75	13	0.726196	0.535675	0.190521	59.3366
19	43467098	43467185	88	5	0.741098	0.123225	0.617873	28.3961
19	43508553	43508605	53	5	0.272887	0.429283	-0.156395	-26.2941
19	44489121	44489182	62	28	0.175838	0.273385	-0.0975464	-154.891
19	45417072	45417300	229	42	0.332583	0.493346	-0.160763	-316.983
19	45430442	45430641	200	51	0.0897085	0.174008	-0.084299	-267.675
19	45451705	45451970	266	61	0.0824803	0.119109	-0.0366292	-309.93
19	45477643	45477813	171	27	0.845994	0.700512	0.145482	119.59
19	45927354	45927442	89	9	0.792997	0.507365	0.285632	47.6255
19	46061501	46061578	78	19	0.0407221	0.0728978	-0.0321757	-70.9796
19	46165171	46165224	54	6	0.484749	0.245013	0.239736	46.8848
19	46285409	46285471	63	7	0.349242	0.678386	-0.329144	-56.2502
19	46394933	46395081	149	15	0.251743	0.522335	-0.270592	-59.289
19	47531878	47531965	88	4	0.342944	0.525982	-0.183038	-31.2335
19	48745918	48745981	64	11	0.54428	0.720532	-0.176252	-48.8258
19	48780865	48780937	73	4	0.357304	0.295409	0.0618943	20.1193
19	49076990	49077049	60	5	0.828199	0.911635	-0.0834361	-25.9177
19	49090662	49090746	85	12	0.751094	0.594226	0.156868	66.1546
19	49211605	49211660	56	9	0.461784	0.711524	-0.249741	-35.6496
19	49534180	49534233	54	7	0.513243	0.326519	0.186724	34.7524
19	50105230	50105404	175	39	0.407973	0.286464	0.121509	163.659
19	50148019	50148077	59	6	0.669734	0.28459	0.385144	37.907
19	50236249	50236330	82	4	0.159938	0.101281	0.0586575	19.1532
19	50602774	50602842	69	4	0.445835	0.246229	0.199606	35.9244
19	50811380	50811475	96	13	0.93951	0.784969	0.154541	47.1688
19	50861938	50861989	52	8	0.423295	0.589864	-0.166569	-38.6731
19	50914542	50914639	98	10	0.145767	0.248451	-0.102684	-49.5559
19	51028533	51028584	52	5	0.675351	0.592033	0.0833185	36.7405
19	51185604	51185689	86	9	0.0574611	0.031231	0.0262301	60.3454
19	51662832	51662912	81	10	0.273423	0.761481	-0.488058	-67.9919
19	52203117	52203178	62	7	0.329064	0.256781	0.0722835	33.0827
19	52307494	52307582	89	4	0.230336	0.0517379	0.178599	25.2548
19	52403497	52403559	63	13	0.206723	0.270238	-0.063515	-49.1024
19	52412873	52412961	89	21	0.765675	0.64542	0.120255	94.3317
19	52425024	52425106	83	6	0.153151	0.325686	-0.172535	-36.9063
19	52674221	52674306	86	14	0.0982583	0.27905	-0.180792	-64.315
19	52890630	52890727	98	9	0.27439	0.0419816	0.232408	46.9327
19	53361052	53361113	62	5	0.136067	0.0595406	0.076526	18.859
19	53498744	53498819	76	13	0.0316792	0.0618555	-0.0301763	-43.0762
19	53581134	53581204	71	5	0.681825	0.584026	0.0977993	22.7799
19	54430541	54430625	85	23	0.0906009	0.0472688	0.0433322	101.495
19	54747949	54748104	156	27	0.338171	0.494598	-0.156428	-125.726
19	55150937	55151051	115	11	0.546482	0.197146	0.349335	60.2065
19	55456776	55456866	91	9	0.79432	0.899776	-0.105455	-41.7991
19	55473959	55474021	63	7	0.488617	0.740444	-0.251827	-24.1057
19	55605840	55605915	76	16	0.640656	0.576209	0.0644476	107.873
19	55724379	55724444	66	11	0.379322	0.507849	-0.128528	-45.0488
19	55889114	55889182	69	10	0.433132	0.511292	-0.0781603	-48.9701
2	4241110	4241164	55	5	0.888163	0.695518	0.192645	23.6807
2	5397792	5397908	117	37	0.444649	0.582738	-0.138089	-219.925
2	6104294	6104348	55	5	0.661174	0.558763	0.102411	23.9796
2	9859833	9859907	75	17	0.771294	0.580015	0.191278	77.2756
2	10729577	10729665	89	14	0.374954	0.549535	-0.174581	-61.8726
2	10792679	10792753	75	7	0.736142	0.492077	0.244066	25.8793
2	12336300	12336432	133	51	0.49344	0.362951	0.130489	447.281
2	14218333	14218396	64	11	0.502033	0.745984	-0.243951	-58.4365
2	17009941	17010063	123	8	0.559883	0.109353	0.450529	43.2376
2	23220230	23220285	56	4	0.858761	0.74632	0.112441	23.7946
2	23437967	23438098	132	17	0.171955	0.29276	-0.120805	-79.0261
2	27949798	27949857	60	9	0.662859	0.550903	0.111956	47.7928
2	30403985	30404213	229	80	0.472673	0.571123	-0.0984493	-453.524
2	31356975	31357060	86	8	0.116986	0.0778824	0.0391035	64.8187
2	31653303	31653432	130	36	0.181919	0.461445	-0.279527	-163.878
2	32667098	32670093	2996	18	0.77234	0.842815	-0.0704747	-49.0997
2	34371091	34371189	99	23	0.849027	0.912887	-0.0638605	-95.2312
2	34655767	34655822	56	8	0.456362	0.718695	-0.262333	-44.0495
2	34678962	34679252	291	62	0.0310736	0.0722359	-0.0411623	-350.279
2	38524733	38524839	107	15	0.702973	0.84237	-0.139398	-60.8247
2	40369743	40369940	198	31	0.0494774	0.150465	-0.100987	-182.961
2	43952616	43952771	156	37	0.751225	0.621277	0.129948	227.275
2	50353551	50353604	54	4	0.218774	0.115451	0.103323	21.0716
2	53172180	53172238	59	5	0.0579731	0.118759	-0.0607857	-19.2025
2	55246874	55246929	56	7	0.494767	0.37273	0.122038	26.9537
2	65955314	65955388	75	13	0.662722	0.916302	-0.253581	-50.018
2	70540389	70540477	89	29	0.32487	0.215979	0.10889	126.525
2	70917059	70917190	132	18	0.546173	0.414628	0.131545	104.879
2	72162102	72162173	72	5	0.747494	0.406313	0.34118	19.1375
2	72250643	72250705	63	9	0.544708	0.467562	0.0771462	31.0104
2	72438026	72438101	76	7	0.136968	0.395963	-0.258995	-26.759
2	72719874	72719939	66	4	0.173839	0.106214	0.0676251	30.89
2	73311130	73311184	55	5	0.488105	0.300755	0.18735	24.0996
2	74903967	74904017	51	7	0.346696	0.493864	-0.147168	-34.993
2	75075810	75075954	145	12	0.25861	0.72271	-0.4641	-56.3392
2	75448425	75448591	167	22	0.89071	0.777009	0.113701	103.994
2	79255216	79255277	62	5	0.552631	0.923559	-0.370928	-22.1288
2	87754837	87754957	121	27	0.323298	0.55116	-0.227862	-157.067
2	88696611	88696754	144	29	0.713632	0.325704	0.387928	161.927
2	88964174	88964310	137	19	0.348254	0.423247	-0.0749925	-70.3428
2	90595205	90595290	86	13	0.867131	0.701135	0.165997	51.4917
2	93307477	93307536	60	17	0.0970727	0.0514064	0.0456663	81.3602
2	95110168	95110238	71	8	0.777465	0.300228	0.477236	36.939
2	101059544	101059734	191	29	0.312426	0.469848	-0.157422	-195.041
2	107724644	107724727	84	15	0.742017	0.584591	0.157426	55.3674
2	107908715	107908849	135	14	0.666548	0.820172	-0.153625	-65.8744
2	107957521	107957621	101	12	0.269547	0.661673	-0.392126	-64.4966
2	108748376	108748458	83	15	0.056177	0.254947	-0.19877	-87.6694
2	115397979	115398113	135	7	0.154538	0.772489	-0.617951	-48.4592
2	118345176	118345301	126	15	0.0527479	0.0931031	-0.0403552	-66.6103
2	122165371	122165480	110	23	0.702187	0.789672	-0.0874847	-86.4371
2	122225978	122226039	62	13	0.449888	0.526148	-0.0762601	-71.1041
2	122344818	122344875	58	5	0.45817	0.627867	-0.169697	-22.8015
2	122402491	122402617	127	8	0.531339	0.173409	0.357931	48.0984
2	122475017	122475085	69	17	0.217193	0.264304	-0.0471111	-67.865
2	122523805	122523862	58	11	0.736698	0.593558	0.143141	51.2174
2	123058738	123058802	65	14	0.108937	0.169211	-0.0602738	-99.8384
2	131595150	131595244	95	8	0.612323	0.474722	0.137601	32.7493
2	133800433	133800508	76	7	0.447564	0.57815	-0.130586	-57.1657
2	136509818	136510053	236	53	0.502228	0.612626	-0.110397	-268.37
2	136695217	136695306	90	17	0.649801	0.836599	-0.186797	-90.5805
2	137211126	137211737	612	4	0.727964	0.651853	0.0761112	19.9859
2	139475960	139476067	108	17	0.139926	0.082339	0.057587	66.7257
2	140447640	140447690	51	7	0.724219	0.647896	0.0763233	28.3575
2	140947957	140948009	53	19	0.0317742	0.068591	-0.0368168	-89.5244
2	141811241	141811329	89	9	0.341939	0.603952	-0.262013	-41.3339
2	146702563	146702624	62	9	0.308843	0.229685	0.0791581	48.0019
2	147754124	147754366	243	26	0.428688	0.608103	-0.179414	-182.267
2	153408988	153409042	55	5	0.214461	0.419335	-0.204875	-28.7879
2	157377715	157377821	107	19	0.446697	0.276449	0.170248	80.0138
2	168305466	168305516	51	8	0.807023	0.39586	0.411164	35.9544
2	168790217	168790271	55	8	0.363596	0.449905	-0.0863088	-43.5657
2	170753233	170753290	58	7	0.180745	0.0767197	0.104025	45.0385
2	171387336	171387417	82	6	0.584016	0.363449	0.220567	32.0868
2	184631040	184631097	58	5	0.241203	0.558803	-0.3176	-21.012
2	194843729	194843801	73	14	0.57391	0.366145	0.207765	69.5823
2	195820390	195820461	72	9	0.423819	0.146744	0.277074	44.1436
2	195987731	195987815	85	7	0.789901	0.547677	0.242223	43.3667
2	196387775	196387849	75	7	0.478455	0.569245	-0.0907902	-50.6569
2	201980490	201980558	69	6	0.16832	0.0835519	0.0847679	36.1225
2	202496864	202496931	68	10	0.567473	0.379751	0.187722	44.0943
2	202747937	202748005	69	4	0.356106	0.473934	-0.117827	-21.4731
2	203666504	203666574	71	9	0.196071	0.0688516	0.12722	39.1053
2	203692445	203692882	438	4	0.547719	0.438363	0.109355	19.6721
2	204139911	204140009	99	23	0.369737	0.524476	-0.154739	-99.8948
2	204748774	204748848	75	4	0.891756	0.844008	0.0477473	19.7331
2	204754021	204754077	57	6	0.193323	0.13241	0.0609127	34.1633
2	205255658	205255717	60	5	0.865986	0.913037	-0.0470507	-17.5304
2	205331005	205331087	83	13	0.713975	0.636347	0.077628	48.7446
2	205410482	205412177	1696	5	0.430068	0.199008	0.23106	23.6471
2	205577440	205577632	193	55	0.600611	0.502144	0.0984673	277.146
2	205635722	205635789	68	6	0.688201	0.511128	0.177073	30.499
2	205669280	205669333	54	9	0.210701	0.0737445	0.136956	30.9072
2	205772259	205772341	83	6	0.28942	0.120365	0.169055	32.7998
2	205927442	205927511	70	5	0.151874	0.330893	-0.179019	-23.1837
2	206038477	206038565	89	10	0.14906	0.332096	-0.183036	-71.0942
2	206293024	206293087	64	5	0.0742099	0.111605	-0.0373948	-23.3901
2	206491756	206491851	96	13	0.27683	0.146302	0.130528	61.9161
2	206578715	206578778	64	17	0.916355	0.871512	0.044843	56.5535
2	206739278	206739352	75	4	0.310695	0.778074	-0.467379	-19.1364
2	206792353	206792407	55	7	0.279208	0.187535	0.0916727	30.2355
2	207043258	207043398	141	30	0.214629	0.0826062	0.132022	111.652
2	207227454	207227510	57	7	0.0767072	0.162927	-0.0862201	-36.0268
2	207310815	207310950	136	17	0.639878	0.346539	0.293339	89.5786
2	207632150	207632206	57	11	0.0585796	0.0827477	-0.0241681	-51.3055
2	207728891	207728968	78	7	0.26609	0.473136	-0.207046	-31.7211
2	207814598	207814655	58	5	0.291571	0.710407	-0.418836	-23.1924
2	207983141	207983203	63	4	0.206204	0.322836	-0.116631	-23.393
2	208254083	208254309	227	45	0.321084	0.516264	-0.19518	-269.859
2	208307683	208307789	107	17	0.880288	0.770813	0.109475	74.0735
20	5150952	5151044	93	14	0.372538	0.10533	0.267207	67.5299
20	5297728	5297834	107	11	0.556307	0.766039	-0.209732	-52.6789
20	7761595	7761696	102	5	0.40241	0.588871	-0.186462	-24.222
20	24408613	24408754	142	49	0.117285	0.153793	-0.0365076	-289.293
20	25261840	25261960	121	27	0.296532	0.463267	-0.166735	-106.618
3	87121	87175	55	7	0.5569	0.717206	-0.160306	-37.3179
3	180739	180792	54	10	0.333391	0.429187	-0.0957954	-46.8448
3	199749	199821	73	15	0.809965	0.937731	-0.127766	-52.5041
3	379252	379329	78	6	0.119609	0.187186	-0.0675771	-29.4644
3	413428	413478	51	14	0.0576417	0.0864927	-0.028851	-70.2147
3	726950	727035	86	15	0.597929	0.419477	0.178452	69.4667
3	747927	748016	90	6	0.161364	0.0886316	0.0727328	61.8092
3	866197	866362	166	22	0.826465	0.893413	-0.0669473	-94.1463
3	904677	904764	88	7	0.1045	0.1915	-0.0869999	-42.3888
3	909519	909658	140	22	0.410361	0.299533	0.110828	110.994
3	921787	921849	63	5	0.898074	0.806389	0.0916842	29.7644
3	953806	953906	101	13	0.746589	0.873237	-0.126648	-65.8273
3	1119148	1119198	51	9	0.746627	0.827369	-0.0807416	-39.2499
3	1205844	1205906	63	22	0.0701944	0.138662	-0.0684677	-116.593
3	1268369	1268461	93	11	0.888047	0.801894	0.0861533	57.1427
3	1421508	1421583	76	6	0.749574	0.386169	0.363404	39.7563
3	1682360	1682416	57	8	0.0797942	0.120798	-0.0410033	-50.4312
3	1767146	1767228	83	42	0.631095	0.774033	-0.142938	-196.057
3	1814784	1814835	52	9	0.723847	0.59125	0.132597	43.4952
3	1837252	1837327	76	8	0.43555	0.615974	-0.180424	-31.5096
3	1850543	1850665	123	26	0.572462	0.445727	0.126735	164.429
3	1941527	1941623	97	5	0.215869	0.439194	-0.223325	-26.3175
3	2255366	2255446	81	11	0.175958	0.421837	-0.245879	-48.2351
3	2313751	2313814	64	15	0.680455	0.598627	0.0818277	94.6106
3	2337715	2337766	52	5	0.167388	0.275217	-0.107829	-23.9302
3	2646470	2646527	58	6	0.425965	0.294022	0.131942	34.6263
3	2661991	2662055	65	9	0.276206	0.168774	0.107432	45.4451
3	2714110	2714160	51	6	0.787458	0.716471	0.0709873	48.4816
3	2913064	2913157	94	11	0.314149	0.465841	-0.151691	-45.0055
3	2923728	2923784	57	7	0.775421	0.856087	-0.080666	-25.7613
3	2980848	2980970	123	17	0.180988	0.334476	-0.153488	-72.8749
3	3001637	3001717	81	7	0.491212	0.682936	-0.191724	-31.4734
3	3104095	3104172	78	6	0.260787	0.354543	-0.0937565	-28.1518
3	3262115	3262168	54	9	0.959189	0.929613	0.0295759	46.0554
3	3673442	3673498	57	12	0.132794	0.24718	-0.114386	-59.5811
3	3697099	3697149	51	19	0.39161	0.47634	-0.0847307	-102.045
3	3915096	3915172	77	7	0.31255	0.559643	-0.247093	-53.6676
3	3916557	3916608	52	7	0.470334	0.356049	0.114285	25.5427
3	3926308	3926400	93	11	0.383896	0.559929	-0.176032	-49.4624
3	4231761	4231816	56	11	0.686561	0.547986	0.138575	50.4718
3	4325997	4326072	76	6	0.417259	0.318712	0.0985467	47.9875
3	4350116	4350218	103	18	0.730518	0.878725	-0.148207	-156.262
3	4633931	4634013	83	16	0.154092	0.381104	-0.227012	-139.121
3	4641027	4641165	139	25	0.657853	0.824571	-0.166718	-122.547
3	5293139	5293264	126	14	0.0889658	0.270484	-0.181519	-58.3129
3	5528713	5528800	88	18	0.182451	0.544108	-0.361657	-103.04
3	6573818	6573920	103	13	0.6232	0.782588	-0.159388	-71.5484
3	7546741	7546813	73	8	0.802458	0.870027	-0.0675686	-67.8
3	7594274	7594421	148	15	0.440308	0.635	-0.194692	-78.0181
3	7843804	7843890	87	9	0.66235	0.236261	0.426089	43.489
3	8292639	8292692	54	14	0.318607	0.714147	-0.39554	-136.947
3	8501779	8501863	85	9	0.332747	0.606107	-0.27336	-34.8107
3	10455579	10455653	75	5	0.165466	0.347471	-0.182005	-24.7013
3	12166255	12166378	124	38	0.620244	0.451716	0.168528	204.084
3	12433657	12433727	71	5	0.12066	0.0579549	0.0627051	36.5664
3	12579166	12579255	90	9	0.216163	0.588472	-0.372309	-40.7367
3	12889389	12889448	60	7	0.834444	0.912511	-0.0780668	-27.9138
3	13682100	13682197	98	23	0.0634666	0.160907	-0.09744	-83.2858
3	13951645	13951730	86	9	0.444004	0.718101	-0.274097	-36.4449
3	13956907	13957009	103	12	0.254704	0.684729	-0.430025	-118.357
3	14045910	14045964	55	5	0.394725	0.185502	0.209222	26.4711
3	14425647	14425705	59	6	0.406155	0.228721	0.177433	33.8326
3	14612986	14613060	75	11	0.327374	0.542403	-0.215029	-47.8029
3	15189121	15189198	78	7	0.562535	0.254824	0.307711	31.7891
3	15926647	15926790	144	15	0.393946	0.615213	-0.221268	-79.5304
3	15932555	15932610	56	8	0.526268	0.619794	-0.0935263	-49.9662
3	16516013	16516099	87	4	0.793938	0.653888	0.14005	20.2697
3	17425413	17425470	58	7	0.673129	0.874751	-0.201622	-27.0523
3	17434376	17434445	70	12	0.0824079	0.19414	-0.111732	-57.3243
3	17624804	17624860	57	5	0.496598	0.838281	-0.341683	-34.4373
3	17854954	17855012	59	7	0.161338	0.0797557	0.0815821	46.5017
3	17996660	17996725	66	11	0.561928	0.78002	-0.218091	-38.8831
3	19060638	19060691	54	5	0.599969	0.686049	-0.0860804	-27.7536
3	19622871	19622935	65	8	0.765145	0.648283	0.116861	43.506
3	19673378	19673433	56	7	0.861795	0.908008	-0.0462136	-21.7656
3	19891630	19891680	51	11	0.0800311	0.140293	-0.0602617	-53.1626
3	20052498	20052587	90	5	0.135991	0.0825913	0.0533994	32.6185
3	20223328	20223553	226	46	0.440089	0.317989	0.122099	221.484
3	20449536	20449608	73	14	0.399008	0.185245	0.213762	92.6821
3	23732484	23732549	66	8	0.351267	0.554983	-0.203716	-57.7042
3	23869383	23869436	54	6	0.0884367	0.151035	-0.0625986	-33.6105
3	26957792	26957895	104	10	0.177229	0.726508	-0.54928	-61.0744
3	27831550	27831670	121	16	0.33907	0.176528	0.162541	88.9066
3	28464814	28464883	70	8	0.0320278	0.0836017	-0.0515739	-67.3905
3	28836010	28836060	51	16	0.739049	0.8112	-0.0721508	-80.1085
3	28836632	28836716	85	18	0.31887	0.529245	-0.210375	-126.797
3	28849318	28849392	75	13	0.622907	0.415121	0.207786	62.179
3	30425720	30425834	115	11	0.123666	0.157614	-0.0339473	-35.9893
3	30940103	30940169	67	7	0.2114	0.107391	0.104009	35.5823
3	31216271	31216374	104	19	0.427393	0.692608	-0.265216	-100.721
3	32095919	32095980	62	9	0.628099	0.448992	0.179108	42.7683
3	33987477	33987531	55	10	0.104099	0.211757	-0.107659	-84.0737
3	37545423	37545480	58	9	0.846417	0.755207	0.0912094	34.3515
3	38328647	38328701	55	12	0.346405	0.813409	-0.467004	-59.8779
3	38782450	38782515	66	7	0.0821459	0.0501282	0.0320177	35.8482
3	39852970	39853029	60	11	0.1124	0.0571048	0.0552954	40.7262
3	39920160	39920220	61	21	0.0609854	0.245764	-0.184779	-78.6891
3	40364778	40364853	76	5	0.234602	0.15321	0.0813924	25.6889
3	40421818	40421869	52	9	0.16599	0.393938	-0.227949	-42.7197
3	40654675	40654749	75	9	0.207425	0.0469515	0.160474	45.4436
3	40655684	40655754	71	13	0.513639	0.412401	0.101238	63.7091
3	42274201	42274346	146	19	0.118046	0.0570664	0.0609799	83.2347
3	42574338	42574602	265	58	0.528477	0.626236	-0.0977585	-324.57
3	42988899	42988968	70	16	0.59407	0.66698	-0.0729098	-73.6612
3	42997885	42997955	71	5	0.432419	0.278954	0.153465	18.5555
3	43050268	43050351	84	7	0.0650813	0.174098	-0.109017	-29.1997
3	43057478	43057568	91	9	0.292618	0.414596	-0.121978	-58.5461
3	43529790	43529856	67	24	0.493227	0.561203	-0.0679762	-126.067
3	44151381	44151530	150	18	0.0648981	0.0392659	0.0256322	93.7876
3	44464170	44464244	75	10	0.613813	0.266363	0.34745	58.9665
3	45812049	45812099	51	17	0.546518	0.202622	0.343896	83.6853
3	46478731	46478814	84	11	0.542493	0.763204	-0.220711	-46.9753
3	47148920	47149061	142	33	0.216884	0.153409	0.063475	156.482
3	47252353	47252417	65	9	0.0535054	0.149357	-0.0958515	-31.6923
3	47344759	47344854	96	11	0.592845	0.819906	-0.22706	-66.8118
3	47674647	47674707	61	8	0.507555	0.72086	-0.213305	-45.2209
3	47885392	47885479	88	7	0.727787	0.909733	-0.181947	-26.484
3	48003238	48003301	64	6	0.0669838	0.141005	-0.0740207	-29.8759
3	49017285	49017351	67	11	0.762289	0.702884	0.0594053	54.9787
3	49059862	49059931	70	7	0.123681	0.243672	-0.119992	-47.171
3	49286203	49286267	65	5	0.883143	0.939657	-0.0565138	-24.8101
3	49371120	49371196	77	12	0.17608	0.108886	0.0671936	106.977
3	49746015	49746115	101	11	0.643018	0.417164	0.225854	51.9862
3	49796361	49796486	126	9	0.151738	0.0786977	0.0730403	41.5919
3	49827796	49827870	75	11	0.204132	0.309463	-0.105332	-46.7264
3	51488522	51488611	90	9	0.884979	0.372436	0.512543	50.6295
3	51781299	51781386	88	16	0.0373122	0.0927796	-0.0554674	-125.211
3	51842481	51842564	84	7	0.810162	0.64442	0.165742	29.4908
3	52038453	52038522	70	4	0.925518	0.829393	0.0961252	32.7575
3	52098940	52098999	60	15	0.0349875	0.0780869	-0.0430994	-91.8922
3	52134615	52134714	100	5	0.130637	0.909824	-0.779187	-44.6872
3	52196102	52196211	110	20	0.631449	0.470242	0.161206	104.794
3	52534563	52534627	65	5	0.282404	0.160624	0.12178	31.1111
3	52844938	52845067	130	19	0.520793	0.27354	0.247253	89.8452
3	52989148	52989240	93	6	0.077132	0.481912	-0.40478	-31.7433
3	53892410	53892501	92	18	0.268891	0.627457	-0.358566	-155.183
3	53907965	53908096	132	17	0.0391173	0.0849099	-0.0457926	-68.1063
3	53990968	53991045	78	8	0.348488	0.426528	-0.0780408	-49.4386
3	54071042	54071103	62	24	0.299999	0.377056	-0.0770567	-127.851
3	54319568	54319708	141	33	0.181205	0.284153	-0.102948	-169.831
3	54591292	54591342	51	4	0.209459	0.0770151	0.132444	26.9329
3	54652029	54652079	51	11	0.937897	0.901989	0.0359086	47.4674
3	55221221	55221487	267	49	0.42122	0.331976	0.089244	268.718
3	55306059	55306122	64	9	0.111549	0.0593151	0.0522337	40.7814
3	55359918	55359972	55	7	0.5919	0.406683	0.185216	26.9484
3	55476773	55476847	75	21	0.493294	0.308216	0.185078	114.094
3	56150688	56150775	88	33	0.114663	0.176954	-0.0622908	-110.711
3	56208502	56208669	168	25	0.448165	0.322541	0.125624	109.33
3	56910274	56910371	98	8	0.865117	0.549243	0.315874	35.9973
3	57110930	57111016	87	8	0.701253	0.35031	0.350943	44.54
3	57314752	57314814	63	17	0.721646	0.414424	0.307222	138.459
3	57691662	57691727	66	11	0.250936	0.125515	0.125421	48.3437
3	58465323	58465373	51	11	0.219685	0.343451	-0.123766	-44.7233
3	58746208	58746267	60	7	0.128377	0.0790517	0.0493255	31.8123
3	59149085	59149144	60	9	0.363741	0.230894	0.132848	45.0717
3	59483088	59483145	58	6	0.812393	0.878451	-0.0660577	-32.1766
3	59554750	59554807	58	10	0.897283	0.925769	-0.0284861	-43.0025
3	59704360	59704433	74	18	0.906944	0.760942	0.146002	71.6116
3	59761424	59761574	151	28	0.780355	0.421522	0.358834	158.69
3	60595827	60595894	68	37	0.936699	0.956722	-0.0200231	-182.312
3	61156790	61156912	123	15	0.0830615	0.132185	-0.0491233	-57.292
3	61287565	61287660	96	23	0.602397	0.504909	0.0974881	89.602
3	62007869	62007947	79	5	0.189155	0.111071	0.0780845	36.2801
3	62282969	62283028	60	20	0.362041	0.466902	-0.104862	-126.671
3	62591821	62591934	114	21	0.508582	0.67781	-0.169228	-97.3317
3	62705065	62705116	52	9	0.677003	0.458677	0.218326	45.5624
3	62719305	62719357	53	16	0.11852	0.155537	-0.0370167	-90.1067
3	62833540	62833722	183	56	0.363669	0.442459	-0.0787896	-269.75
3	62854015	62854149	135	17	0.615559	0.262657	0.352902	104.139
3	62927646	62927702	57	5	0.243445	0.402376	-0.158931	-22.6054
3	63050727	63050792	66	7	0.161238	0.242504	-0.0812653	-35.1289
3	63289308	63289368	61	11	0.50356	0.562512	-0.0589519	-50.6716
3	63305262	63305474	213	49	0.771188	0.454796	0.316392	411.065
3	63320942	63320996	55	16	0.111442	0.157807	-0.0463645	-118.03
3	63486164	63486240	77	12	0.140072	0.0789555	0.0611167	75.496
3	63545969	63546031	63	6	0.0519862	0.0755844	-0.0235982	-33.2127
3	63597862	63597919	58	7	0.741807	0.545069	0.196738	36.1631
3	63636794	63636874	81	9	0.0688158	0.117637	-0.0488217	-62.4367
3	63694039	63694208	170	24	0.465812	0.586283	-0.120472	-131.333
3	63855526	63855620	95	8	0.875644	0.419783	0.45586	51.8837
3	63973644	63973715	72	5	0.200348	0.0913377	0.10901	28.7214
3	64022335	64022422	88	15	0.876974	0.915195	-0.0382203	-53.588
3	64161725	64161789	65	13	0.92313	0.86163	0.0614999	56.8784
3	64267787	64267927	141	11	0.613827	0.402086	0.211741	60.1645
3	64363343	64363404	62	5	0.466121	0.39713	0.0689903	27.622
3	64373838	64373917	80	7	0.667941	0.556393	0.111548	29.4041
3	64410124	64410175	52	26	0.417838	0.56886	-0.151022	-156.941
3	64421340	64421499	160	15	0.0531604	0.212302	-0.159141	-74.9275
3	64712522	64712683	162	15	0.162184	0.235741	-0.0735575	-61.7794
3	64747798	64747915	118	12	0.107495	0.274316	-0.166821	-69.2604
3	64772278	64772428	151	15	0.328045	0.0983322	0.229712	54.0704
3	64835198	64835250	53	5	0.343813	0.297643	0.0461701	21.0331
3	64862519	64862619	101	13	0.213856	0.758202	-0.544347	-88.6969
3	64945097	64945152	56	9	0.22045	0.17557	0.0448795	32.0498
3	64963274	64963358	85	7	0.399823	0.325577	0.0742459	35.2191
3	65120016	65120106	91	7	0.304705	0.484393	-0.179688	-29.4981
3	65126015	65126088	74	9	0.347543	0.164877	0.182666	47.1463
3	65133579	65133632	54	13	0.50653	0.3369	0.16963	67.8734
3	65137614	65137764	151	17	0.155432	0.0742528	0.0811791	76.7812
3	65248759	65248823	65	7	0.16568	0.254331	-0.0886511	-35.4099
3	65558694	65558777	84	10	0.174083	0.318024	-0.143941	-57.9352
3	65848457	65848523	67	6	0.582584	0.47285	0.109734	32.0202
3	67445415	67445467	53	7	0.0699235	0.0359333	0.0339902	38.8878
3	67722541	67722591	51	7	0.143439	0.375312	-0.231873	-36.6413
3	67811928	67811997	70	9	0.271332	0.0731983	0.198133	31.661
3	68005640	68005799	160	21	0.0726524	0.273049	-0.200396	-92.4482
3	68059808	68059873	66	4	0.116141	0.042132	0.0740089	41.8146
3	68210451	68210535	85	7	0.144729	0.0621693	0.0825596	38.6559
3	68429938	68430009	72	4	0.693344	0.116297	0.577047	18.9849
3	68670001	68670060	60	13	0.91129	0.83987	0.0714201	52.6861
3	69557401	69557473	73	5	0.245354	0.158558	0.0867963	30.4898
3	69666461	69666541	81	26	0.107927	0.0542835	0.0536432	135.956
3	69789325	69789412	88	23	0.0561103	0.119473	-0.0633628	-105.571
3	70934344	70934473	130	54	0.435225	0.554095	-0.11887	-276.062
3	70949514	70949579	66	5	0.127482	0.0540293	0.0734523	26.6164
3	70982581	70982639	59	10	0.224457	0.0868185	0.137638	62.1508
3	71242607	71242779	173	29	0.882172	0.832081	0.0500912	124.781
3	71678216	71678298	83	11	0.137808	0.309295	-0.171487	-49.7409
3	72401011	72401083	73	6	0.92312	0.785011	0.138109	23.0266
3	72900065	72900141	77	5	0.229786	0.116823	0.112963	17.1603
3	72951993	72952075	83	5	0.755078	0.34362	0.411457	30.6339
3	73178202	73178256	55	5	0.948939	0.906593	0.0423458	18.8522
3	74992690	74992774	85	9	0.731749	0.863665	-0.131916	-31.0341
3	75724378	75724491	114	13	0.608394	0.207519	0.400875	63.9849
3	75795980	75796066	87	13	0.652397	0.461237	0.19116	54.2633
3	76135321	76135407	87	9	0.939208	0.783734	0.155474	30.888
3	76690267	76690373	107	15	0.543075	0.315006	0.228068	84.7272
3	77158444	77158542	99	9	0.0804664	0.26225	-0.181784	-31.144
3	77159647	77159725	79	8	0.116127	0.256752	-0.140625	-33.7203
3	77246505	77246556	52	5	0.135926	0.200869	-0.0649432	-17.3645
3	77774330	77774389	60	5	0.814869	0.563854	0.251015	30.3627
3	79473843	79473914	72	9	0.686982	0.82407	-0.137088	-41.6954
3	80128331	80128387	57	10	0.327186	0.165411	0.161775	62.0622
3	80536434	80539976	3543	4	0.129269	0.0599837	0.0692857	25.6359
3	82969546	82969598	53	5	0.922799	0.726569	0.19623	21.4362
3	82969691	82969777	87	17	0.924487	0.761657	0.16283	82.8818
3	83090206	83090359	154	6	0.501142	0.35759	0.143552	30.0119
3	83194467	83194541	75	15	0.4482	0.299498	0.148702	57.7619
3	83210752	83210836	85	11	0.229191	0.4153	-0.186109	-47.7683
3	84168440	84168491	52	7	0.708812	0.882685	-0.173873	-24.6889
3	84265126	84265190	65	9	0.109864	0.0643644	0.0455001	66.1552
3	84829504	84829602	99	13	0.0328269	0.0664073	-0.0335804	-46.8815
3	85321027	85321095	69	9	0.560441	0.82049	-0.260049	-34.1545
3	86625474	86625550	77	9	0.418264	0.243381	0.174883	34.1597
3	87132758	87132831	74	5	0.0797965	0.132383	-0.0525865	-17.655
3	87825588	87825682	95	19	0.415898	0.474045	-0.0581471	-128.58
3	88096459	88096539	81	13	0.457251	0.648579	-0.191329	-49.7396
3	88293937	88293995	59	11	0.217186	0.283873	-0.0666876	-39.3692
3	89069118	89069300	183	32	0.126065	0.056825	0.06924	184.988
3	89124903	89124953	51	5	0.212845	0.0726368	0.140208	25.8638
3	89188089	89188142	54	10	0.830304	0.738257	0.0920468	49.9594
3	89194750	89194802	53	5	0.117241	0.241909	-0.124667	-17.2563
3	89195944	89196160	217	36	0.153331	0.339542	-0.186211	-312.175
3	89901214	89901389	176	17	0.130959	0.270176	-0.139217	-63.8828
3	89991012	89991078	67	7	0.202997	0.297229	-0.0942324	-43.7396
3	91032153	91032247	95	15	0.85485	0.718153	0.136697	75.9004
3	91322335	91322448	114	19	0.932371	0.856308	0.076063	69.7222
3	91359705	91359796	92	15	0.395149	0.59421	-0.199062	-73.4332
[truncated: 1,329 more rows]
