# Supplementary material for: Integration of RRBS and RNA-seq unravels the regulatory role of DNMT3A in porcine Sertoli cell proliferation
Source: Front Genet. 2024 Jan 9;14:1302351. doi: 10.3389/fgene.2023.1302351 (PMC10803568; doi:10.3389/fgene.2023.1302351)
Supplement: Supplementary file 11 [file Table3.XLS]

## Sheet: Sheet1
Sequencing statistics summary of the transcriptome data
sample	raw_reads	raw_bases	clean_reads	clean_bases	Q30	GC_pct	total_map	unique_map
NC_1	47091998	7.06G	44293770	6.64G	93.3	52.29	42388050(95.7%)	41017826(92.6%)
NC_2	47074602	7.06G	44989314	6.75G	92.97	52.32	42862781(95.27%)	41428829(92.09%)
NC_3	45723964	6.86G	42802566	6.42G	93.86	52.83	40927310(95.62%)	39498526(92.28%)
PC_1	52373492	7.86G	49845340	7.48G	93.05	52.26	47709451(95.71%)	46158504(92.6%)
PC_2	46234228	6.94G	43767336	6.57G	92.95	52.62	41855104(95.63%)	40443006(92.4%)
PC_3	49651996	7.45G	46681554	7.0G	93.45	52.27	44697045(95.75%)	43183636(92.51%)
