# Supplementary material for: Integration of RRBS and RNA-seq unravels the regulatory role of DNMT3A in porcine Sertoli cell proliferation
Source: Front Genet. 2024 Jan 9;14:1302351. doi: 10.3389/fgene.2023.1302351 (PMC10803568; doi:10.3389/fgene.2023.1302351)
Supplement: Supplementary file 12 [file Table6.XLS]

## Sheet: Sheet1
Lists of DMGs associated with the gene body and promoter
DMG associated with gene body	DMG associated with promoter
100037291	100037938
100037293	100037961
100037301	100037972
100037946	100048932
100037961	100048996
100037972	100049657
100037992	100049677
100048996	100124374
100049650	100126286
100049654	100127162
100049657	100127352
100049668	100134968
100049677	100135659
100049680	100141417
100049700	100144500
100101470	100144505
100101551	100144506
100101552	100144507
100101922	100144526
100113467	100147710
100124374	100151910
100124382	100151928
100126163	100151985
100126239	100152056
100126279	100152157
100126284	100152288
100126286	100152302
100126859	100152456
100127132	100152616
100127145	100152793
100127163	100152849
100127164	100152865
100127165	100152915
100127352	100152969
100127356	100153020
100134968	100153097
100135678	100153106
100141408	100153238
100141422	100153346
100144410	100153442
100144421	100153498
100144500	100153665
100144505	100153673
100144506	100153856
100144512	100154289
100144519	100154626
100144535	100154630
100144588	100154649
100147710	100154728
100151743	100154772
100151752	100154862
100151779	100154944
100151793	100155006
100151828	100155271
100151910	100155346
100151928	100155706
100151931	100155766
100151940	100155900
100151978	100155909
100152015	100155943
100152019	100155948
100152043	100155972
100152047	100156062
100152115	100156113
100152117	100156192
100152157	100156235
100152168	100156247
100152223	100156430
100152239	100156444
100152269	100156455
100152289	100156508
100152327	100156683
100152407	100156849
100152462	100156900
100152565	100156905
100152566	100157034
100152591	100157069
100152616	100157138
100152620	100157216
100152642	100157237
100152679	100157327
100152714	100157336
100152741	100157413
100152772	100157465
100152791	100157475
100152793	100157596
100152806	100157816
100152847	100158046
100152865	100158048
100152900	100158201
100152904	100158245
100152915	100169931
100152918	100170406
100152921	100170845
100152952	100171399
100152969	100233182
100152997	100233187
100153026	100233225
100153078	100240725
100153093	100286743
100153097	100286859
100153106	100322894
100153154	100329127
100153166	100462747
100153184	100462754
100153191	100498724
100153225	100498744
100153256	100498783
100153276	100499553
100153333	100510911
100153368	100510946
100153442	100510966
100153445	100511123
100153454	100511198
100153460	100511202
100153541	100511241
100153556	100511276
100153578	100511282
100153587	100511356
100153610	100511393
100153623	100511418
100153673	100511434
100153715	100511460
100153737	100511641
100153752	100511663
100153791	100511671
100153801	100511968
100153803	100512013
100153815	100512194
100153846	100512323
100153848	100512382
100153851	100512414
100153873	100512604
100153922	100512660
100154008	100512883
100154009	100512891
100154055	100513004
100154103	100513109
100154136	100513198
100154139	100513452
100154158	100513456
100154178	100513556
100154208	100513741
100154215	100513828
100154222	100513863
100154282	100513927
100154289	100514020
100154357	100514098
100154378	100514152
100154380	100514243
100154459	100514255
100154517	100514277
100154617	100514340
100154621	100514398
100154626	100514402
100154630	100514561
100154633	100514572
100154648	100514624
100154649	100514638
100154692	100514767
100154727	100514801
100154728	100514950
100154760	100514952
100154772	100514968
100154779	100515267
100154789	100515274
100154795	100515289
100154805	100515334
100154818	100515395
100154833	100515408
100154866	100515427
100154873	100515463
100154915	100515466
100154944	100515573
100154950	100515575
100155006	100515668
100155014	100515684
100155030	100515805
100155050	100515824
100155079	100515873
100155111	100515926
100155180	100516053
100155238	100516106
100155271	100516166
100155276	100516219
100155291	100516258
100155319	100516335
100155346	100516512
100155428	100516529
100155536	100516568
100155618	100516701
100155728	100516737
100155766	100516888
100155782	100516894
100155811	100516968
100155909	100516979
100155943	100517053
100155948	100517075
100155972	100517086
100155980	100517258
100156052	100517321
100156063	100517377
100156072	100517400
100156099	100517471
100156100	100517503
100156104	100517883
100156113	100517916
100156145	100517978
100156183	100518364
100156192	100518421
100156238	100518586
100156280	100518950
100156286	100519067
100156315	100519163
100156351	100519240
100156403	100519456
100156422	100519683
100156429	100519764
100156430	100519781
100156434	100519890
100156440	100519892
100156444	100519927
100156445	100520165
100156471	100520244
100156475	100520413
100156508	100520475
100156509	100520524
100156637	100520530
100156683	100520581
100156689	100520650
100156744	100520836
100156794	100520953
100156800	100520959
100156849	100520965
100156863	100521045
100156930	100521058
100156965	100521434
100156989	100521439
100157003	100521447
100157034	100521487
100157069	100521548
100157079	100521587
100157088	100521603
100157102	100521659
100157121	100521831
100157138	100521836
100157152	100521853
100157167	100521858
100157186	100521877
100157198	100521999
100157200	100522196
100157216	100522234
100157228	100522273
100157255	100522460
100157276	100522528
100157279	100522554
100157292	100522830
100157309	100522875
100157351	100522942
100157361	100523027
100157387	100523160
100157413	100523354
100157427	100523358
100157465	100523409
100157480	100523478
100157574	100523730
100157594	100523743
100157596	100524005
100157650	100524681
100157652	100524751
100157662	100524818
100157679	100525011
100157699	100525060
100157711	100525237
100157796	100525271
100157816	100525347
100157921	100525411
100157961	100525632
100157979	100525863
100157983	100525880
100158038	100526025
100158048	100526032
100158102	100526102
100158115	100526157
100158118	100526375
100158140	100620143
100158166	100620274
100158243	100620296
100158245	100620399
100169931	100620614
100170128	100620744
100170844	100620827
100170845	100620831
100171399	100620966
100174954	100621141
100174956	100621328
100174959	100621355
100188906	100621902
100190899	100622056
100191010	100622059
100192448	100622240
100217379	100622617
100233173	100622658
100233182	100622774
100233187	100622808
100233225	100622878
100240723	100622968
100240725	100623083
100271728	100623166
100286741	100623287
100286743	100623291
100286859	100623708
100294684	100623960
100294687	100624115
100294707	100624458
100302537	100624704
100312971	100624742
100322894	100624755
100327037	100624902
100329221	100625192
100337659	100625238
100337670	100625451
100337673	100625616
100337675	100625823
100359357	100626233
100498724	100626250
100499553	100626294
100499566	100626340
100499568	100626346
100510911	100626552
100510946	100626770
100510956	100626921
100510966	100626940
100510985	100627220
100510995	100627292
100511003	100627332
100511013	100627742
100511047	100628136
100511074	100628232
100511107	100689266
100511141	100736627
100511149	100737017
100511150	100737041
100511166	100737194
100511175	100737299
100511198	100737483
100511241	100737573
100511282	100737701
100511310	100737978
100511316	100738385
100511336	100738733
100511351	100738738
100511393	100738750
100511412	100738980
100511418	100739123
100511419	100739329
100511480	100739347
100511492	100739349
100511500	100739484
100511513	100739594
100511536	100739676
100511543	100739862
100511556	102157424
100511592	102157627
100511613	102157642
100511625	102158443
100511642	102158777
100511671	102158823
100511700	102159255
100511727	102159545
100511735	102159686
100511737	102159965
100511754	102159969
100511769	102160290
100511817	102160792
100511833	102160892
100511892	102161056
100511906	102161206
100511912	102162035
100511916	102162936
100511932	102163181
100511955	102163628
100511968	102163795
100511995	102164539
100512013	102164826
100512105	102165279
100512112	102165436
100512137	102165926
100512144	102166124
100512194	102166500
100512239	102166622
100512264	102167387
100512277	102167388
100512323	102167511
100512333	102167757
100512353	102168075
100512355	102168089
100512414	104794429
100512501	104797369
100512536	106504103
100512551	106504190
100512557	106504315
100512566	106504512
100512581	106504538
100512610	106504757
100512714	106504771
100512756	106504796
100512773	106504843
100512817	106504942
100512828	106505309
100512849	106505376
100512953	106505520
100513016	106505533
100513064	106505784
100513065	106506010
100513089	106506044
100513121	106506838
100513145	106506947
100513153	106506955
100513162	106507028
100513198	106507056
100513206	106507496
100513208	106507749
100513222	106507967
100513228	106508151
100513262	106508313
100513275	106508565
100513319	106508822
100513325	106508926
100513345	106509163
100513346	106509567
100513350	106509691
100513361	106509760
100513373	106509799
100513393	106510284
100513428	106510294
100513429	106510295
100513431	106510529
100513456	106510670
100513464	110255171
100513531	110255235
100513544	110255443
100513545	110255858
100513550	110255859
100513556	110255869
100513575	110255895
100513582	110255990
100513599	110256024
100513601	110256094
100513606	110256106
100513609	110256120
100513620	110256149
100513712	110256286
100513723	110256496
100513738	110256626
100513741	110256648
100513770	110256718
100513828	110256785
100513850	110256834
100513858	110256928
100513866	110257126
100513908	110257225
100513912	110257274
100513927	110257322
100513946	110257377
100513970	110257397
100513992	110257411
100514004	110257415
100514019	110257570
100514020	110257576
100514035	110257589
100514055	110257605
100514094	110257782
100514098	110258062
100514105	110258088
100514151	110258194
100514152	110258331
100514160	110258356
100514181	110259183
100514209	110259210
100514237	110259215
100514255	110259335
100514273	110259356
100514277	110259477
100514349	110259868
100514380	110259950
100514388	110260047
100514398	110260052
100514437	110260067
100514463	110260071
100514624	110260081
100514648	110260083
100514677	110260263
100514742	110260401
100514784	110260403
100514832	110260411
100514855	110260492
100514933	110260606
100514950	110260607
100514952	110260668
100514968	110260712
100515017	110260743
100515021	110260751
100515022	110260834
100515039	110260947
100515115	110260977
100515134	110261057
100515146	110261091
100515194	110261252
100515235	110261559
100515246	110261576
100515250	110261736
100515258	110262041
100515263	110262087
100515267	110262100
100515275	110262233
100515286	396556
100515295	396592
100515322	396642
100515333	396659
100515336	396709
100515380	396710
100515393	396848
100515395	396916
100515427	396922
100515446	396978
100515458	397007
100515476	397008
100515566	397044
100515573	397124
100515575	397154
100515610	397203
100515668	397260
100515695	397288
100515700	397306
100515712	397382
100515778	397490
100515805	397615
100515868	399501
100515920	399535
100515961	404693
100515962	408053
100515995	414736
100516026	445537
100516053	492280
100516076	494022
100516091	503667
100516102	654291
100516106	654297
100516158	654416
100516166	664652
100516171	733596
100516218	733617
100516219	733623
100516242	733702
100516258
100516268
100516289
100516315
100516331
100516364
100516424
100516442
100516456
100516496
100516505
100516509
100516529
100516531
100516568
100516590
100516597
100516653
100516701
100516737
100516741
100516767
100516798
100516824
100516847
100516854
100516875
100516888
100516894
100516908
100516911
100516914
100516920
100516928
100516931
100516962
100516968
100517019
100517063
100517075
100517086
100517152
100517170
100517192
100517194
100517203
100517204
100517236
100517246
100517282
100517289
100517307
100517321
100517336
100517377
100517381
100517400
100517429
100517445
100517467
100517503
100517559
100517617
100517682
100517704
100517712
100517714
100517762
100517877
100517883
100517916
100517927
100517950
100517978
100518006
100518029
100518056
100518082
100518101
100518103
100518181
100518253
100518275
100518293
100518296
100518325
100518378
100518447
100518487
100518510
100518514
100518559
100518625
100518663
100518723
100518733
100518738
100518755
100518775
100518786
100518825
100518855
100518897
100518938
100518944
100518974
100519022
100519054
100519080
100519087
100519102
100519103
100519115
100519144
100519151
100519163
100519194
100519212
100519232
100519233
100519236
100519245
100519291
100519331
100519372
100519379
100519456
100519473
100519542
100519581
100519605
100519608
100519613
100519629
100519636
100519683
100519705
100519708
100519732
100519772
100519779
100519781
100519785
100519799
100519809
100519817
100519828
100519863
100519890
100519927
100519954
100519955
100519976
100520033
100520051
100520072
100520091
100520100
100520131
100520142
100520162
100520165
100520169
100520203
100520210
100520244
100520318
100520374
100520413
100520417
100520475
100520494
100520524
100520538
100520557
100520589
100520606
100520629
100520647
100520650
100520654
100520688
100520775
100520794
100520846
100520900
100520905
100520913
100520914
100520934
100520970
100520977
100521032
100521039
100521045
100521058
100521067
100521123
100521138
100521158
100521160
100521161
100521215
100521241
100521258
100521330
100521339
100521439
100521441
100521462
100521513
100521541
100521587
100521603
100521613
100521669
100521706
100521718
100521745
100521775
100521822
100521831
100521836
100521853
100521858
100521893
100521902
100521919
100521955
100521956
100521999
100522018
100522032
100522060
100522082
100522092
100522128
100522132
100522174
100522196
100522238
100522273
100522338
100522361
100522362
100522374
100522393
100522395
100522412
100522431
100522443
100522450
100522460
100522463
100522480
100522484
100522528
100522538
100522551
100522552
100522554
100522582
100522585
100522592
100522604
100522648
100522667
100522670
100522673
100522700
100522707
100522730
100522732
100522743
100522756
100522799
100522831
100522839
100522855
100522863
100522868
100522875
100522878
100522895
100522896
100522920
100523015
100523029
100523052
100523107
100523190
100523248
100523279
100523293
100523325
100523340
100523348
100523367
100523409
100523433
100523478
100523501
100523504
100523543
100523547
100523560
100523596
100523618
100523637
100523643
100523666
100523674
100523690
100523719
100523730
100523743
100523747
100523754
100523765
100523778
100523834
100523836
100523908
100523915
100523919
100523947
100523966
100524016
100524071
100524082
100524083
100524106
100524150
100524158
100524191
100524236
100524247
100524251
100524317
100524357
100524409
100524415
100524418
100524434
100524478
100524513
100524557
100524587
100524597
100524598
100524621
100524645
100524658
100524681
100524685
100524699
100524745
100524747
100524751
100524762
100524763
100524780
100524795
100524797
100524831
100524832
100524868
100524886
100524906
100524923
100524932
100524966
100525059
100525071
100525077
100525078
100525127
100525140
100525219
100525271
100525283
100525303
100525324
100525393
100525411
100525439
100525480
100525534
100525581
100525605
100525609
100525656
100525687
100525780
100525798
100525832
100525942
100525965
100525994
100526019
100526025
100526038
100526051
100526059
100526064
100526076
100526083
100526100
100526102
100526143
100526167
100526246
100533202
100533558
100620133
100620153
100620175
100620224
100620226
100620243
100620283
100620285
100620296
100620374
100620394
100620399
100620416
100620428
100620473
100620481
100620522
100620580
100620614
100620736
100620745
100620808
100620812
100620831
100620837
100620869
100620909
100620961
100621009
100621029
100621037
100621096
100621114
100621128
100621255
100621258
100621275
100621315
100621326
100621356
100621369
100621449
100621481
100621576
100621701
100621741
100621750
100621803
100621816
100621843
100621864
100621902
100621967
100621970
100621980
100622032
100622043
100622056
100622074
100622134
100622195
100622240
100622274
100622281
100622335
100622364
100622368
100622381
100622424
100622502
100622514
100622521
100622573
100622617
100622618
100622629
100622637
100622679
100622761
100622808
100622841
100622847
100622872
100622878
100622920
100622925
100622980
100622994
100623018
100623028
100623034
100623077
100623100
100623190
100623249
100623263
100623280
100623287
100623291
100623309
100623340
100623422
100623440
100623445
100623546
100623602
100623620
100623668
100623670
100623691
100623695
100623700
100623708
100623720
100623793
100623824
100623873
100623940
100623956
100623993
100624042
100624050
100624115
100624134
100624184
100624218
100624297
100624334
100624418
100624458
100624476
100624487
100624533
100624594
100624675
100624679
100624699
100624704
100624742
100624743
100624815
100624854
100624857
100624858
100624862
100624867
100624925
100624934
100624964
100624965
100625006
100625162
100625192
100625216
100625228
100625238
100625290
100625330
100625335
100625354
100625423
100625424
100625428
100625536
100625616
100625643
100625676
100625689
100625692
100625799
100625823
100625836
100625920
100625922
100625925
100625938
100625962
100626014
100626058
100626085
100626099
100626102
100626121
100626167
100626195
100626250
100626260
100626340
100626341
100626354
100626355
100626381
100626399
100626428
100626452
100626508
100626534
100626548
100626621
100626631
100626641
100626682
100626709
100626720
100626723
100626730
100626754
100626812
100626869
100626900
100626906
100626921
100626940
100626947
100627012
100627068
100627184
100627220
100627224
100627243
100627260
100627292
100627332
100627339
100627365
100627428
100627450
100627465
100627470
100627559
100627725
100627802
100627848
100627912
100627915
100627919
100627929
100627936
100627950
100627967
100627970
100627971
100627995
100628007
100628008
100628009
100628026
100628047
100628048
100628067
100628093
100628097
100628125
100628136
100628152
100628198
100628208
100689266
100736589
100736598
100736599
100736666
100736682
100736696
100736699
100736723
100736789
100736802
100736825
100736968
100736974
100737002
100737017
100737040
100737041
100737047
100737079
100737108
100737148
100737343
100737360
100737524
100737701
100737767
100737777
100737793
100737811
100737900
100737937
100737977
100737978
100737993
100738024
100738063
100738134
100738137
100738142
100738148
100738385
100738461
100738467
100738472
100738519
100738540
100738544
100738560
100738652
100738733
100738738
100738797
100738826
100738830
100738903
100739090
100739123
100739216
100739290
100739310
100739329
100739347
100739349
100739403
100739480
100739552
100739594
100739614
100739676
100739692
100739718
100739757
100739759
100739820
100739825
100739839
100739840
102157477
102157525
102157603
102157627
102157652
102157845
102158243
102158292
102158332
102158401
102158443
102158553
102158590
102158641
102158777
102158899
102158906
102158953
102159050
102159116
102159136
102159171
102159243
102159255
102159375
102159930
102159965
102159969
102160500
102160515
102160697
102160712
102160867
102160959
102160973
102161020
102161179
102161206
102161224
102161460
102161679
102161696
102161751
102161907
102162044
102162068
102162152
102162296
102162311
102162335
102162336
102162488
102162516
102162772
102162936
102163285
102163410
102163514
102163571
102163752
102163805
102163807
102163932
102164234
102164235
102164273
102164314
102164323
102164336
102164419
102164422
102164496
102164512
102164539
102164647
102164826
102164918
102164998
102165070
102165173
102165209
102165219
102165253
102165264
102165266
102165279
102165284
102165436
102165464
102165485
102165506
102165975
102166079
102166124
102166141
102166231
102166259
102166292
102166485
102166500
102166504
102166564
102166622
102166684
102167089
102167132
102167177
102167195
102167342
102167654
102167672
102167930
102167959
102168027
102168153
102168162
102168166
104794429
106504155
106504156
106504178
106504293
106504434
106504470
106504512
106504565
106504796
106504949
106505042
106505206
106505220
106505250
106505263
106505309
106505376
106505381
106505457
106505551
106505688
106505784
106505849
106505880
106505934
106505968
106506062
106506135
106506364
106506400
106506417
106506638
106506648
106506676
106506677
106506827
106506869
106506955
106507056
106507058
106507123
106507125
106507128
106507220
106507324
106507343
106507414
106507478
106507516
106507552
106507646
106507647
106507648
106507740
106507820
106508173
106508259
106508348
106508363
106508370
106508431
106508433
106508449
106508565
106508637
106508687
106508719
106508817
106508909
106508926
106509022
106509334
106509452
106509560
106509595
106509620
106509647
106509660
106509726
106509733
106509808
106509912
106509920
106509989
106510131
106510199
106510284
106510294
106510390
106510444
106510465
106510466
106510569
106510573
106510654
110255226
110255241
110255292
110255315
110255319
110255424
110255471
110255478
110255487
110255505
110255546
110255561
110255627
110255655
110255736
110255743
110255780
110255791
110255794
110255796
110255858
110255859
110255865
110255867
110255868
110255881
110255930
110255931
110255942
110255948
110255981
110256018
110256031
110256084
110256106
110256111
110256117
110256120
110256127
110256137
110256142
110256149
110256160
110256170
110256333
110256368
110256420
110256433
110256558
110256615
110256626
110256659
110256692
110256768
110256800
110256813
110256834
110256835
110256841
110256870
110256934
110256943
110256999
110257086
110257242
110257264
110257274
110257413
110257481
110257490
110257492
110257499
110257500
110257526
110257541
110257553
110257602
110257782
110258060
110258062
110258063
110258064
110258076
110258077
110258083
110258084
110258088
110258188
110258214
110258336
110258341
110258350
110258799
110259055
110259167
110259171
110259203
110259211
110259215
110259220
110259221
110259222
110259279
110259348
110259354
110259365
110259473
110259486
110259528
110259769
110259837
110259872
110259950
110259966
110260038
110260046
110260071
110260081
110260082
110260083
110260110
110260202
110260203
110260204
110260205
110260206
110260228
110260229
110260243
110260358
110260382
110260402
110260403
110260492
110260567
110260603
110260606
110260607
110260610
110260694
110260738
110260781
110260790
110260834
110260886
110260887
110260903
110260920
110260922
110260947
110260977
110261009
110261013
110261021
110261058
110261083
110261085
110261091
110261092
110261137
110261141
110261142
110261191
110261193
110261274
110261283
110261284
110261320
110261336
110261345
110261352
110261385
110261386
110261423
110261433
110261449
110261544
110261560
110261561
110261584
110261680
110261686
110261756
110261759
110261762
110262029
110262040
110262041
110262042
110262046
110262047
110262056
110262057
110262063
110262144
110262153
110262188
110262223
396608
396663
396666
396709
396710
396717
396718
396733
396754
396763
396781
396814
396845
396847
396848
396851
396863
396864
396916
396929
397044
397045
397049
397059
397082
397089
397093_1
397105
397124
397127
397184
397190
397194
397196
397201
397203
397214
397306
397326
397345
397350
397358
397393
397394
397399
397401
397420
397431
397439
397440
397445
397451
397453
397464
397512
397529
397579
397628
397665
399536
403149
403161
404693
404701
408053
414427
414736
414901
444997
445464
445520
445524
445537
449004
474165
492280
494022
497235
503545
503667
574053
595115
641356
654297
654299
654414
664652
733596
733631
733643
733659
733673
733676
733702
733706
751862
768100
780429
780436
791125
