# Supplementary material for: Integration of RRBS and RNA-seq unravels the regulatory role of DNMT3A in porcine Sertoli cell proliferation
Source: Front Genet. 2024 Jan 9;14:1302351. doi: 10.3389/fgene.2023.1302351 (PMC10803568; doi:10.3389/fgene.2023.1302351)
Supplement: Supplementary file 14 [file DataSheet2.ZIP]

Archive with 24 entries (21 files):
- flow cytometry/
- flow cytometry/Apoptosis/
- flow cytometry/Apoptosis/20230530-COMP-7AAD-020.fcs
- flow cytometry/Apoptosis/20230530-COMP-Annexin-V-019.fcs
- flow cytometry/Apoptosis/20230530-COMP-BLANK-018.fcs
- flow cytometry/Apoptosis/20230530-DS-2-013.fcs
- flow cytometry/Apoptosis/20230530-DS-3-014.fcs
- flow cytometry/Apoptosis/20230530-DS-5-016.fcs
- flow cytometry/Apoptosis/20230530-N-3-003.fcs
- flow cytometry/Apoptosis/20230530-N-4-004.fcs
- flow cytometry/Apoptosis/20230530-N-5-005.fcs
- flow cytometry/cell cycle/
- flow cytometry/cell cycle/20230524-DS-3-031.fcs
- flow cytometry/cell cycle/20230524-DS-4-032.fcs
- flow cytometry/cell cycle/20230524-DS-5-033.fcs
- flow cytometry/cell cycle/20230524-N3-021.fcs
- flow cytometry/cell cycle/20230524-N4-022.fcs
- flow cytometry/cell cycle/20230524-N5-023.fcs
- flow cytometry/cell cycle/DS-3.pdf
- flow cytometry/cell cycle/DS-4.pdf
- flow cytometry/cell cycle/DS-5.pdf
- flow cytometry/cell cycle/N-3.pdf
- flow cytometry/cell cycle/N-4.pdf
- flow cytometry/cell cycle/N-5.pdf
