# Supplementary material for: Integration of RRBS and RNA-seq unravels the regulatory role of DNMT3A in porcine Sertoli cell proliferation
Source: Front Genet. 2024 Jan 9;14:1302351. doi: 10.3389/fgene.2023.1302351 (PMC10803568; doi:10.3389/fgene.2023.1302351)
Supplement: Supplementary file 16 [file DataSheet5.ZIP]

Archive with 13 entries (12 files):
- EdUmicroscopy images/
- EdUmicroscopy images/拍摄-12744.tif
- EdUmicroscopy images/拍摄-12744.tif_metadata.xml
- EdUmicroscopy images/拍摄-12745.tif
- EdUmicroscopy images/拍摄-12745.tif_metadata.xml
- EdUmicroscopy images/拍摄-12792.tif
- EdUmicroscopy images/拍摄-12792.tif_metadata.xml
- EdUmicroscopy images/拍摄-12793.png
- EdUmicroscopy images/拍摄-12793.png_metadata.xml
- EdUmicroscopy images/拍摄-12843.tiff
- EdUmicroscopy images/拍摄-12843.tiff_metadata.xml
- EdUmicroscopy images/拍摄-12844.tif
- EdUmicroscopy images/拍摄-12844.tif_metadata.xml
