# Supplementary material for: Integration of RRBS and RNA-seq unravels the regulatory role of DNMT3A in porcine Sertoli cell proliferation
Source: Front Genet. 2024 Jan 9;14:1302351. doi: 10.3389/fgene.2023.1302351 (PMC10803568; doi:10.3389/fgene.2023.1302351)
Supplement: Supplementary file 16 [file DataSheet5.ZIP › EdUmicroscopy images/拍摄-12844.tif_metadata.xml]

<?xml version="1.0" encoding="utf-8"?>
<ImageMetadata>
  <Experiment Version="1.2">
    <RunMode>PreventFocusRestoreAfterExperiment,PreventStageXYRestoreAfterExperiment,PreventLightAndContrastManagerDeactivation</RunMode>
    <ExperimentBlockIndex>0</ExperimentBlockIndex>
    <IsSegmented>false</IsSegmented>
    <IsStandardMode>true</IsStandardMode>
    <ImageName>D:\照片\temp\拍摄-12844.czi</ImageName>
    <ImageTransferMode>FileStreamOnly</ImageTransferMode>
    <AutoSave IsActivated="false" EnableSingleFileSave="false">
      <StorageFolder>D:\照片</StorageFolder>
      <Name>New</Name>
      <IsAutoSubFolder>true</IsAutoSubFolder>
      <AlwaysAddFileIndex>true</AlwaysAddFileIndex>
      <IsAutoSubFolderExternal>true</IsAutoSubFolderExternal>
      <IsClosedOnCompletion>false</IsClosedOnCompletion>
      <InitialIndex>1</InitialIndex>
      <SingleFileSaveFormat>JPG</SingleFileSaveFormat>
      <ConvertTo8Bit>false</ConvertTo8Bit>
      <AddXmlMetadata>false</AddXmlMetadata>
      <ApplyDisplayMappings>false</ApplyDisplayMappings>
      <SaveOriginalData>true</SaveOriginalData>
      <UseChannelNames>false</UseChannelNames>
      <Quality>90</Quality>
      <CompressionMethod>None</CompressionMethod>
      <SingleFileSaveDestinationFolder>D:\照片</SingleFileSaveDestinationFolder>
      <SingleFileName>New</SingleFileName>
      <IndexedName Name="Image" NumberOfDigits="4" Format="%N" IsIndexPersisted="true" CurrentIndex="1"></IndexedName>
    </AutoSave>
    <BlockExecutionOrder>1</BlockExecutionOrder>
    <LoopDefinitions></LoopDefinitions>
    <ExperimentBlocks>
      <AcquisitionBlock IsActivated="true" BlockReference="638203302878728872">
        <RunMode>ComponentUpdateEnabled,StateUpdateEnabled,PauseAcquisitionOnProcessingGraphOverload</RunMode>
        <BeforeHardwareSetting></BeforeHardwareSetting>
        <AfterHardwareSetting></AfterHardwareSetting>
        <SubDimensionSetups>
          <MultiTrackSetup IsActivated="true">
            <IsTIRFAngleSynchronized>true</IsTIRFAngleSynchronized>
            <ImagingDepth>0</ImagingDepth>
            <Track IsActivated="true" IsSelected="true">
              <DetectionModeSetup>
                <Zeiss.Micro.Acquisition.WfTrackDetectionMode></Zeiss.Micro.Acquisition.WfTrackDetectionMode>
              </DetectionModeSetup>
              <BeforeHardwareSetting></BeforeHardwareSetting>
              <AfterHardwareSetting></AfterHardwareSetting>
              <TrackName></TrackName>
              <Channels>
                <Channel IsActivated="true" IsSelected="true" ChannelSetupId="638203302878768499" Name="C1" Description="">
                  <Color>#00FFFFFF</Color>
                  <PixelShiftX>0</PixelShiftX>
                  <PixelShiftY>0</PixelShiftY>
                  <TemplateName>DisplaySetting</TemplateName>
                  <Gamma>0.28293015574351621</Gamma>
                  <Low>0.0073440737190388428</Low>
                  <High>0.25</High>
                  <LowerBestFit>2</LowerBestFit>
                  <UpperBestFit>0.01</UpperBestFit>
                  <UseDisplayValues>true</UseDisplayValues>
                  <BitCountRange>14</BitCountRange>
                  <PixelType>Bgr48</PixelType>
                  <IsAutoApplyEnabled>false</IsAutoApplyEnabled>
                  <AutoApplyMode>MinMax</AutoApplyMode>
                  <GenerateMetaData>true</GenerateMetaData>
                  <DataGrabberSetup>
                    <CameraFrameSetup Id="CameraUnmounted0.Axiocam506c">
                      <ShadingReference IsActivated="true">false</ShadingReference>
                      <ShadingReferenceSource IsActivated="true">1</ShadingReferenceSource>
                      <ExposureTime Status="Valid" IsActivated="true">1600</ExposureTime>
                      <Adjust Status="Valid" IsActivated="true">1</Adjust>
                      <AutoExposure Status="Valid" IsActivated="true">false</AutoExposure>
                    </CameraFrameSetup>
                  </DataGrabberSetup>
                  <AdditionalDyeInformation>
                    <ShortName>C1</ShortName>
                    <IlluminationType>None</IlluminationType>
                  </AdditionalDyeInformation>
                  <ContrastMethod>
                    <Name>C1</Name>
                    <ShortName>C1</ShortName>
                    <Description></Description>
                    <IlluminationType>None</IlluminationType>
                    <ContrastMethods>Unknown</ContrastMethods>
                    <ContrastTypes>Unknown</ContrastTypes>
                    <Color>#00FFFFFF</Color>
                  </ContrastMethod>
                </Channel>
              </Channels>
              <IsExtendedSetupModificationWarningShown>false</IsExtendedSetupModificationWarningShown>
              <ZStackMode>No</ZStackMode>
              <UseZStackCenter>true</UseZStackCenter>
              <ZStackSliceIndex>1</ZStackSliceIndex>
              <IsDisabledForApoTome>false</IsDisabledForApoTome>
              <FocusOffset>0</FocusOffset>
              <DirectDevice>Standard</DirectDevice>
            </Track>
            <SubDimensionSetups></SubDimensionSetups>
          </MultiTrackSetup>
          <LiveSetup IsActivated="false">
            <SubDimensionSetups></SubDimensionSetups>
          </LiveSetup>
          <PanoramaSetup IsActivated="false">
            <SubDimensionSetups></SubDimensionSetups>
          </PanoramaSetup>
          <RegionsSetup IsActivated="false">
            <SampleHolder>
              <Overlap>0.1</Overlap>
              <ScanMode>Meander</ScanMode>
              <PositionedRegionsScanMode>FirstYThenX</PositionedRegionsScanMode>
              <TemplateShapesScanMode>Meander</TemplateShapesScanMode>
              <IsConstantTiles>false</IsConstantTiles>
              <TileRegionAnchorMode>Center</TileRegionAnchorMode>
              <StageReferencePoint>0,0</StageReferencePoint>
              <UseStageBacklashCorrection>true</UseStageBacklashCorrection>
              <UseFocusBacklashCorrection>true</UseFocusBacklashCorrection>
              <IsOptimizedPositionedRegionsSorting>true</IsOptimizedPositionedRegionsSorting>
              <IsOptimizedTemplateShapesSorting>true</IsOptimizedTemplateShapesSorting>
              <UseStageContinualSpeed>false</UseStageContinualSpeed>
              <StageContinualSpeed>0.8</StageContinualSpeed>
              <UseStageContinualAcceleration>false</UseStageContinualAcceleration>
              <StageContinualAcceleration>0.5</StageContinualAcceleration>
              <MoveToLoadPositionBetweenRegions>false</MoveToLoadPositionBetweenRegions>
              <MoveToLoadPositionBetweenShapes>false</MoveToLoadPositionBetweenShapes>
              <SplitScenesInSeparateFiles>false</SplitScenesInSeparateFiles>
              <TileRegionCoveringMode>AlignedToLocalTileRegion</TileRegionCoveringMode>
              <TemplateShapesFillMode>FillGrade</TemplateShapesFillMode>
              <TemplateShapesFillGrade>0.25</TemplateShapesFillGrade>
              <TemplateShapesFillWidth>10</TemplateShapesFillWidth>
              <TemplateShapesFillHeight>10</TemplateShapesFillHeight>
              <IsOnlineStitchingEnabled>false</IsOnlineStitchingEnabled>
              <IsOnlinePyramidEnabled>true</IsOnlinePyramidEnabled>
              <GlobalInterpolationExpansionDegree>2</GlobalInterpolationExpansionDegree>
              <LocalInterpolationExpansionDegree>2</LocalInterpolationExpansionDegree>
              <IsFocusSurfaceOutlierRemovingEnabled>true</IsFocusSurfaceOutlierRemovingEnabled>
              <FocusSurfaceOutlierExpansionDegree>1</FocusSurfaceOutlierExpansionDegree>
              <FocusSurfaceOutlierThresholdSigma>2.75</FocusSurfaceOutlierThresholdSigma>
              <UseDefaultSurfaceFit>true</UseDefaultSurfaceFit>
              <UsedSurfaceFitTypeName></UsedSurfaceFitTypeName>
              <DelayAfterStageMove>0</DelayAfterStageMove>
              <SelectedSupportPointDistributionMode>Grid</SelectedSupportPointDistributionMode>
              <SupportPointColumns>2</SupportPointColumns>
              <SupportPointRows>2</SupportPointRows>
              <OnionSkinDistributionDensity>0.05</OnionSkinDistributionDensity>
              <OnionSkinDistributionMargin>1</OnionSkinDistributionMargin>
              <OnionSkinDistributionMaxPoints>24</OnionSkinDistributionMaxPoints>
              <AreSupportPointsAutomaticallyDistributedForNewTileRegions>false</AreSupportPointsAutomaticallyDistributedForNewTileRegions>
              <TileDimension>
                <Width>0</Width>
                <Height>0</Height>
                <CenterOffsetX>0</CenterOffsetX>
                <CenterOffsetY>0</CenterOffsetY>
              </TileDimension>
              <OnlineStitchingParameter>
                <UseFocusReferenceChannel>true</UseFocusReferenceChannel>
                <ReferenceChannelId>0</ReferenceChannelId>
              </OnlineStitchingParameter>
              <TileRegions></TileRegions>
              <SingleTileRegions></SingleTileRegions>
              <SingleTileRegionArrays></SingleTileRegionArrays>
            </SampleHolder>
            <SubDimensionSetups></SubDimensionSetups>
          </RegionsSetup>
          <TilesSetup IsActivated="false">
            <SubDimensionSetups></SubDimensionSetups>
          </TilesSetup>
          <HalfPupilSetup IsActivated="false">
            <IsContainerAdaptionEnabled>true</IsContainerAdaptionEnabled>
            <StartAngle>0</StartAngle>
            <SubDimensionSetups></SubDimensionSetups>
          </HalfPupilSetup>
          <TimeSeriesSetup IsActivated="false">
            <IsLongAsPossible>false</IsLongAsPossible>
            <IsBurstMode>false</IsBurstMode>
            <Duration>
              <Cycles>10</Cycles>
            </Duration>
            <IsFastAsPossible>false</IsFastAsPossible>
            <Interval>
              <TimeSpan>
                <Value>0</Value>
                <DefaultUnitFormat>s</DefaultUnitFormat>
              </TimeSpan>
            </Interval>
            <StartNextTimeSliceMode>
              <Manual>
                <DigitalIn>None</DigitalIn>
                <DigitalOut>None</DigitalOut>
                <TimeSpan>
                  <Value>0.001</Value>
                  <DefaultUnitFormat>ms</DefaultUnitFormat>
                </TimeSpan>
                <DateTime>
                  <Seconds>0</Seconds>
                  <Minutes>0</Minutes>
                  <Hours>0</Hours>
                </DateTime>
                <Interval>0</Interval>
                <IntervalUnit>ms</IntervalUnit>
                <MarkerDescription></MarkerDescription>
                <Cycles>1</Cycles>
              </Manual>
            </StartNextTimeSliceMode>
            <TimeSeriesTriggerIntervalModeCollection></TimeSeriesTriggerIntervalModeCollection>
            <TimeSeriesTriggerMarkerModeCollection></TimeSeriesTriggerMarkerModeCollection>
            <SwitchCollection></SwitchCollection>
            <SetupExtensions></SetupExtensions>
            <SubDimensionSetups></SubDimensionSetups>
          </TimeSeriesSetup>
          <ZStackSetup IsActivated="false">
            <IsCenterMode>false</IsCenterMode>
            <IsIntervalKept>true</IsIntervalKept>
            <Offset>0</Offset>
            <RefractiveIndexCorrection>1</RefractiveIndexCorrection>
            <UseFocusBacklashCorrection>true</UseFocusBacklashCorrection>
            <DelayAfterFocusMove>0</DelayAfterFocusMove>
            <EnforceOptimalZDistance>false</EnforceOptimalZDistance>
            <EnforceMovementAgainstGravity>true</EnforceMovementAgainstGravity>
            <First>
              <Distance>
                <Value>-2E-06</Value>
                <DefaultUnitFormat>um</DefaultUnitFormat>
              </Distance>
            </First>
            <Last>
              <Distance>
                <Value>2E-06</Value>
                <DefaultUnitFormat>um</DefaultUnitFormat>
              </Distance>
            </Last>
            <Interval>
              <Distance>
                <Value>1E-06</Value>
                <DefaultUnitFormat>um</DefaultUnitFormat>
              </Distance>
            </Interval>
            <SetupExtensions></SetupExtensions>
            <SubDimensionSetups></SubDimensionSetups>
          </ZStackSetup>
          <ApoTomeAcquisitionSetup IsActivated="false">
            <PhaseCount>0</PhaseCount>
            <IsOnlineProcessing>false</IsOnlineProcessing>
            <SubDimensionSetups></SubDimensionSetups>
          </ApoTomeAcquisitionSetup>
          <CorrelativeSetup IsActivated="false">
            <HolderDocument>
              <Image></Image>
              <Delta1To2>
                <X>0</X>
                <Y>0</Y>
              </Delta1To2>
              <Delta2To3>
                <X>0</X>
                <Y>0</Y>
              </Delta2To3>
              <HolderName></HolderName>
              <IsReadOnly>false</IsReadOnly>
              <Calibration>
                <Marker1>
                  <X>NaN</X>
                  <Y>NaN</Y>
                  <Z>NaN</Z>
                </Marker1>
                <Marker2>
                  <X>NaN</X>
                  <Y>NaN</Y>
                  <Z>NaN</Z>
                </Marker2>
                <Marker3>
                  <X>NaN</X>
                  <Y>NaN</Y>
                  <Z>NaN</Z>
                </Marker3>
                <StageRotation>NaN</StageRotation>
                <CorrectedMarkerDeltas>
                  <Delta1To2>
                    <X>NaN</X>
                    <Y>NaN</Y>
                  </Delta1To2>
                  <Delta2To3>
                    <X>NaN</X>
                    <Y>NaN</Y>
                  </Delta2To3>
                </CorrectedMarkerDeltas>
              </Calibration>
              <IsHolderEnabled>true</IsHolderEnabled>
              <HolderNumber></HolderNumber>
              <CorrelativeSessionId>d80adeac-f0e7-4836-a7eb-6045abb272b4</CorrelativeSessionId>
            </HolderDocument>
            <SubDimensionSetups></SubDimensionSetups>
          </CorrelativeSetup>
        </SubDimensionSetups>
        <HelperSetups>
          <InstrumentationHelperSetup IsActivated="false"></InstrumentationHelperSetup>
          <AcquisitionModeSetup IsActivated="true">
            <SelectedDetector></SelectedDetector>
            <Detectors>
              <Detector Id="CameraUnmounted0.Axiocam506c">
                <ApplyCameraProfile Status="Valid">false</ApplyCameraProfile>
                <ApplyImageOrientation Status="Valid">true</ApplyImageOrientation>
                <ExposureTime Status="Valid">1600</ExposureTime>
                <Frame Status="Valid">0,0,2752,2208</Frame>
                <ImageOrientation Status="Valid">0</ImageOrientation>
                <MultiThreadedAcquisition Status="Valid">false</MultiThreadedAcquisition>
                <ContinuousAcquisitionSafeMode Status="Valid">true</ContinuousAcquisitionSafeMode>
                <EnableSignalsForFastAcq Status="Valid"></EnableSignalsForFastAcq>
                <ShadingReference Status="Valid">false</ShadingReference>
                <ShadingReferenceSource Status="Valid">1</ShadingReferenceSource>
                <ShadingReferenceSourceVisibility Status="Valid">true</ShadingReferenceSourceVisibility>
                <Resolution Status="Valid">1</Resolution>
                <BinningList Status="Valid">0</BinningList>
                <ColorMode Status="Valid">1</ColorMode>
                <WhiteBalance Status="Valid">0.32956390212607,0.60668791251902,0.35782671507884</WhiteBalance>
                <WhiteBalanceOffset Status="Valid">0</WhiteBalanceOffset>
                <ColorSaturation Status="Valid">0.5</ColorSaturation>
                <AnalogGainModeList Status="Valid">0</AnalogGainModeList>
                <LiveSpeed Status="Valid">0</LiveSpeed>
                <Trigger Status="Valid">false</Trigger>
                <TriggerMode Status="Valid">0</TriggerMode>
                <SnapShutter Status="Valid">false</SnapShutter>
                <LiveShutter Status="Valid">false</LiveShutter>
                <ShutterMode Status="Valid">0</ShutterMode>
                <ShutterOpenDelay Status="Valid">0</ShutterOpenDelay>
                <SoftwareBinningList Status="Valid">0</SoftwareBinningList>
                <ResamplingParameterKey Status="Valid">1</ResamplingParameterKey>
                <ResamplingModeParameterKey Status="Valid">0</ResamplingModeParameterKey>
                <PixelClock Status="Valid">0</PixelClock>
                <ImageDeliveryBufferCount Status="Valid">4</ImageDeliveryBufferCount>
                <CameraExtraControlCommandName Status="Valid"></CameraExtraControlCommandName>
                <Adjust Status="Valid">1</Adjust>
                <AdjustFrameRate Status="Valid">true</AdjustFrameRate>
                <AutoExposure Status="Valid">false</AutoExposure>
                <AutoExposureFrame Status="Valid">Empty</AutoExposureFrame>
                <Binning Status="Valid">1,1</Binning>
                <BlackReference Status="Valid">false</BlackReference>
                <DefaultDisplayGamma Status="Valid">0.45</DefaultDisplayGamma>
                <DeliverExactFrame Status="Valid">false</DeliverExactFrame>
                <DualCameraCalibration Status="Valid">false</DualCameraCalibration>
                <DualCameraCalibrationId Status="Valid">None</DualCameraCalibrationId>
                <ExposureDelay Status="Valid">0</ExposureDelay>
                <CalculateExposureMaximum Status="Valid">10000</CalculateExposureMaximum>
                <AutoExposureTolerance Status="Valid">0.05</AutoExposureTolerance>
                <FrameRateTarget Status="Valid">30</FrameRateTarget>
                <HDRBits Status="Valid">2</HDRBits>
                <NoiseFilter Status="Valid">false</NoiseFilter>
                <NoiseFilterThreshold Status="Valid">1.5</NoiseFilterThreshold>
                <NoiseFilterWithIPP Status="Valid">false</NoiseFilterWithIPP>
                <CenteredYFrame Status="Valid">false</CenteredYFrame>
                <ReferenceImageCount Status="Valid">3</ReferenceImageCount>
                <SnapMode Status="Valid">0</SnapMode>
                <UnsharpMask Status="Valid">false</UnsharpMask>
                <UnsharpMaskState Status="Valid"></UnsharpMaskState>
                <ImageCount Status="Valid">3</ImageCount>
                <ImageOrientationWithIPP Status="Valid">true</ImageOrientationWithIPP>
                <AcquisitionFrame Status="Valid">0,0,2752,2208</AcquisitionFrame>
                <AutoExposureChannel Status="Valid">1</AutoExposureChannel>
                <EnableLiveSpeed Status="Valid">true</EnableLiveSpeed>
                <AbortOnMissedFrames Status="Valid">true</AbortOnMissedFrames>
                <LiveShutterSignal Status="Valid">1</LiveShutterSignal>
                <ShutterSignal Status="Valid">1</ShutterSignal>
                <UseAsyncTriggerReadySignal Status="Valid">true</UseAsyncTriggerReadySignal>
                <FrameTime Status="Valid">0</FrameTime>
                <ReadoutTime Status="Valid">543.026</ReadoutTime>
                <ReadoutPort Status="Valid">0</ReadoutPort>
                <AntiGlow Status="Valid">1</AntiGlow>
                <SnapWithSWTrigger Status="Valid">false</SnapWithSWTrigger>
                <BlemishFiltering Status="Valid">true</BlemishFiltering>
                <TileAdjustment Status="Valid">0</TileAdjustment>
                <CameraBitsPerPixel Status="Valid">0</CameraBitsPerPixel>
                <CameraLUT1 Status="Valid">0</CameraLUT1>
                <CameraLUT2 Status="Valid">1</CameraLUT2>
                <CameraGamma Status="Valid">1</CameraGamma>
                <PreProcessingMemoryBuffersCount Status="Valid">0</PreProcessingMemoryBuffersCount>
                <PreProcessingDiscBuffersCount Status="Valid">0</PreProcessingDiscBuffersCount>
                <DiscMemoryType Status="Valid">false</DiscMemoryType>
                <ApplyParametersCommand Status="Valid"></ApplyParametersCommand>
                <Compression Status="Valid">false</Compression>
                <ContinuousAcquisitionMode Status="Valid">0</ContinuousAcquisitionMode>
                <SequenceCount Status="Valid">0</SequenceCount>
                <SequenceProgress Status="Valid">true</SequenceProgress>
                <LEDIntensity Status="Valid">9</LEDIntensity>
                <LEDIntensityTrigger Status="Valid">9</LEDIntensityTrigger>
                <AutomaticTriggerControl Status="Valid">true</AutomaticTriggerControl>
                <SuppressTemperatureWarnings Status="Valid">false</SuppressTemperatureWarnings>
                <AdaptExposureByBinningChange Status="Valid">false</AdaptExposureByBinningChange>
              </Detector>
            </Detectors>
            <Devices></Devices>
            <MixedMode>
              <DisparityWarpingActivated>false</DisparityWarpingActivated>
              <DisparityMapFile></DisparityMapFile>
              <DoAutoScalingSynchronization>false</DoAutoScalingSynchronization>
              <SelectedScalingMaster>LSM</SelectedScalingMaster>
              <UsedExternalImagePixelDistance>0,0</UsedExternalImagePixelDistance>
              <UsedInternalImagePixelDistance>0,0</UsedInternalImagePixelDistance>
            </MixedMode>
          </AcquisitionModeSetup>
          <AutoImmersionSetup IsActivated="false">
            <ImmersionTimeInterval>0</ImmersionTimeInterval>
            <ImmersionTravelDistance>0</ImmersionTravelDistance>
            <IsBubbleEliminationMovementEnabled>false</IsBubbleEliminationMovementEnabled>
            <BubbleEliminationMovementTargetX>20000</BubbleEliminationMovementTargetX>
            <BubbleEliminationMovementTargetY>20000</BubbleEliminationMovementTargetY>
          </AutoImmersionSetup>
          <BleachingSetup IsActivated="false">
            <BleachSettingsName>未定义</BleachSettingsName>
            <BleachSettingsType></BleachSettingsType>
          </BleachingSetup>
          <DynamicsSetup IsActivated="false" GraphicScale="1" Id="638203302878728763"></DynamicsSetup>
          <ExperimentModifierRulesSetup IsActivated="false">
            <Flags>
              <RunMode></RunMode>
            </Flags>
          </ExperimentModifierRulesSetup>
          <ExperimentRegionsSetup IsActivated="false">
            <FitFrameSizeToRegions>false</FitFrameSizeToRegions>
            <ImageCenterAsCoordinateReference>true</ImageCenterAsCoordinateReference>
            <Regions></Regions>
          </ExperimentRegionsSetup>
          <FocusSetup IsActivated="true">
            <RepetitionSettingsMode>Standard</RepetitionSettingsMode>
            <FocusStrategy IsActivated="true">
              <StrategyMode>None</StrategyMode>
              <ReferenceChannelId>0</ReferenceChannelId>
              <FixedZPosition>0</FixedZPosition>
              <UseZPositionFromTilesSetup>true</UseZPositionFromTilesSetup>
              <ExecutionInTileRegionMode>CenterOfRegion</ExecutionInTileRegionMode>
              <SupportPointsMode>FixedZPosition</SupportPointsMode>
              <FocusZStackMode>FixedZ</FocusZStackMode>
              <WaitPositionMode>CenterOfFirstRegion</WaitPositionMode>
              <WaitPositionX>0</WaitPositionX>
              <WaitPositionY>0</WaitPositionY>
              <WaitPositionZ>0</WaitPositionZ>
              <IsUpdatePositionedRegionsToClientEnabled>true</IsUpdatePositionedRegionsToClientEnabled>
              <PositionedRegionsUpdateMode>CumulatedPositions</PositionedRegionsUpdateMode>
              <BreakAfterSupportPointsDetermination>false</BreakAfterSupportPointsDetermination>
              <ErrorNotificationHints>None</ErrorNotificationHints>
              <AdditionalSupportPointOffset>0</AdditionalSupportPointOffset>
              <TimeSeriesIntervalInfo>
                <IsActivated>true</IsActivated>
                <IsMainIntervalEnabled>true</IsMainIntervalEnabled>
                <IsSubIntervalEnabled>false</IsSubIntervalEnabled>
                <MainInterval>1</MainInterval>
                <SubInterval>1</SubInterval>
              </TimeSeriesIntervalInfo>
              <RegionsIntervalInfo>
                <IsActivated>true</IsActivated>
                <IsMainIntervalEnabled>true</IsMainIntervalEnabled>
                <IsSubIntervalEnabled>false</IsSubIntervalEnabled>
                <MainInterval>1</MainInterval>
                <SubInterval>1</SubInterval>
              </RegionsIntervalInfo>
              <TilesIntervalInfo>
                <IsActivated>true</IsActivated>
                <IsMainIntervalEnabled>true</IsMainIntervalEnabled>
                <IsSubIntervalEnabled>false</IsSubIntervalEnabled>
                <MainInterval>1</MainInterval>
                <SubInterval>1</SubInterval>
              </TilesIntervalInfo>
              <HardwareAutofocusOptions>
                <IsSupportedBySoftwareAutofocus>false</IsSupportedBySoftwareAutofocus>
              </HardwareAutofocusOptions>
              <HardwareAutofocusSupportPointsModeOptions>
                <IsSupportedBySoftwareAutofocus>false</IsSupportedBySoftwareAutofocus>
              </HardwareAutofocusSupportPointsModeOptions>
            </FocusStrategy>
          </FocusSetup>
          <LinkamRampSetup IsActivated="false">
            <Rate>10</Rate>
            <Limit>50</Limit>
            <HoldTime>0</HoldTime>
            <RampType>TempSeries</RampType>
          </LinkamRampSetup>
          <RatioSetup IsActivated="false">
            <IsRatioImageGenerated>false</IsRatioImageGenerated>
            <SelectedColorMode>Palette</SelectedColorMode>
            <Color>#00FFFFFF</Color>
            <PaletteName>rainbow</PaletteName>
            <RatioDisplayMinimum>0</RatioDisplayMinimum>
            <RatioDisplayMaximum>10</RatioDisplayMaximum>
            <RatioMethod>DualWavelength</RatioMethod>
            <SelectedReferenceIdChannel1>0</SelectedReferenceIdChannel1>
            <SelectedReferenceIdChannel2>0</SelectedReferenceIdChannel2>
            <RatioBackgroundCorrection>None</RatioBackgroundCorrection>
            <BackgroundCorrectionChannel1>0</BackgroundCorrectionChannel1>
            <BackgroundCorrectionChannel2>0</BackgroundCorrectionChannel2>
            <BackgroundCorrectionFaktor1>1</BackgroundCorrectionFaktor1>
            <BackgroundCorrectionFaktor2>1</BackgroundCorrectionFaktor2>
            <AverageFrame>5</AverageFrame>
            <Multiplicator>1</Multiplicator>
            <IsOptionalThreshold>false</IsOptionalThreshold>
            <OptionalThresholdChannel1>0</OptionalThresholdChannel1>
            <OptionalThresholdChannel2>0</OptionalThresholdChannel2>
            <ThresholdChannelOrderId1>0</ThresholdChannelOrderId1>
            <ThresholdChannelOrderId2>0</ThresholdChannelOrderId2>
            <IsRatioClipping>true</IsRatioClipping>
            <RatioClipping>10</RatioClipping>
            <IsRatioCalculationEnabled>true</IsRatioCalculationEnabled>
            <IsRatioReferenceImageDefined>true</IsRatioReferenceImageDefined>
            <AverageStartFrame>1</AverageStartFrame>
            <AverageEndFrame>1</AverageEndFrame>
          </RatioSetup>
          <ResetDetectorSetup IsActivated="false">
            <ResetDetectorsInTilesExperiment>false</ResetDetectorsInTilesExperiment>
          </ResetDetectorSetup>
          <TempSeriesSetup IsActivated="false">
            <TemperatureStep>0</TemperatureStep>
          </TempSeriesSetup>
          <ExperimentRemoteProcessingSetup IsActivated="false">
            <ProcessingSteps>
              <ProcessingStep Id="NULL"></ProcessingStep>
            </ProcessingSteps>
            <OutputFolder></OutputFolder>
            <IsAutoSubFolder>false</IsAutoSubFolder>
            <FileName></FileName>
            <IncludeOriginalFileName>true</IncludeOriginalFileName>
            <ProcessOnRemotePc>false</ProcessOnRemotePc>
            <SyncAutoSaveFolderToOutputFolder>true</SyncAutoSaveFolderToOutputFolder>
            <RemoveAcquiredImage>false</RemoveAcquiredImage>
            <ProcessedImageHandling>AutoOpenWhenFinished</ProcessedImageHandling>
            <SplitDimension>None</SplitDimension>
          </ExperimentRemoteProcessingSetup>
        </HelperSetups>
        <ProcessingGraph FullTypeName="Zeiss.Micro.Acquisition.Processing.ProcessingGraph" Name="ProcessingFilterGraph" IsActive="true">
          <Filters>
            <Filter FullTypeName="Zeiss.Micro.Acquisition.Processing.CziFileSinkFilter" Name="FileSink" IsActive="true" IsUpdateEnabled="false" SplitDimension="None" IsFlushAlwaysForced="false" MaxNumberOfProcessingItemsInFlight="2147483647" EnableInstrumentation="false" FlushIntervalInMs="50" Compressor="None" CompressorParameters="" OverwriteExistingSubblocks="false"></Filter>
            <Filter FullTypeName="Zeiss.Micro.Acquisition.Processing.FullFrameAggregatorFilter" Name="FullFrameAggregator" IsActive="true">
              <Connections>
                <Connection To="FileSink"></Connection>
              </Connections>
              <DimensionsToAggregate>
                <Dimension>X</Dimension>
                <Dimension>Y</Dimension>
              </DimensionsToAggregate>
            </Filter>
            <Filter FullTypeName="Zeiss.Micro.Acquisition.Processing.PreviewRemovalFilter" Name="PreviewRemover" IsActive="true">
              <Connections>
                <Connection To="FullFrameAggregator"></Connection>
              </Connections>
            </Filter>
          </Filters>
          <StopPriorities>
            <StopPriority Name="FileSink" Value="4"></StopPriority>
            <StopPriority Name="FullFrameAggregator" Value="22"></StopPriority>
            <StopPriority Name="PreviewRemover" Value="23"></StopPriority>
          </StopPriorities>
        </ProcessingGraph>
      </AcquisitionBlock>
    </ExperimentBlocks>
    <HardwareSettingsPool></HardwareSettingsPool>
    <ExperimentFeedback></ExperimentFeedback>
    <AdditionalSettings></AdditionalSettings>
  </Experiment>
  <HardwareSetting>
    <ParameterCollection Id="CameraUnmounted0.Axiocam506c">
      <BinningExposureDependency Status="Valid" IsReadOnly="true">1</BinningExposureDependency>
      <ExposureTime Status="Valid">1600</ExposureTime>
      <WhiteBalance Status="Valid">0.32956390212607,0.60668791251902,0.35782671507884</WhiteBalance>
      <CameraDisplayName Status="Valid" IsReadOnly="true">Axiocam 506</CameraDisplayName>
      <ApplyCameraProfile Status="Valid">false</ApplyCameraProfile>
      <ApplyCameraProfile.Type Status="Valid" IsReadOnly="true">BoolType</ApplyCameraProfile.Type>
      <ApplyCameraProfile.Default Status="Valid" IsReadOnly="true">false</ApplyCameraProfile.Default>
      <ApplyImageOrientation Status="Valid">true</ApplyImageOrientation>
      <ApplyImageOrientation.Type Status="Valid" IsReadOnly="true">BoolType</ApplyImageOrientation.Type>
      <ApplyImageOrientation.Default Status="Valid" IsReadOnly="true">true</ApplyImageOrientation.Default>
      <CalculateExposureTimeResult Status="Valid" IsReadOnly="true"></CalculateExposureTimeResult>
      <CalculateExposureTimeResult.Type Status="Valid" IsReadOnly="true">StringType</CalculateExposureTimeResult.Type>
      <CalculateExposureTimeResult.Default Status="Valid" IsReadOnly="true"></CalculateExposureTimeResult.Default>
      <CameraBias Status="Valid" IsReadOnly="true">64</CameraBias>
      <CameraBias.Type Status="Valid" IsReadOnly="true">IntegerType</CameraBias.Type>
      <CameraBias.Default Status="Valid" IsReadOnly="true">0</CameraBias.Default>
      <CameraOrientation Status="Valid" IsReadOnly="true">0</CameraOrientation>
      <CameraOrientation.Type Status="Valid" IsReadOnly="true">IntegerType</CameraOrientation.Type>
      <CameraOrientation.ListItems Status="Valid" IsReadOnly="true">0|Original|原始,1|Flip|水平翻转,2|Reverse|垂直翻转,4|Rotate|顺时针旋转 90 度,7|FlipReverseRotate|逆时针旋转 90 度,3|FlipReverse|旋转 180度,6|ReverseRotate|+45 角对角线镜像,5|FlipRotate|-45 角对角线镜像</CameraOrientation.ListItems>
      <CameraPixelAccuracy Status="Valid" IsReadOnly="true">6.103515625E-05</CameraPixelAccuracy>
      <CameraPixelAccuracy.Type Status="Valid" IsReadOnly="true">DoubleType</CameraPixelAccuracy.Type>
      <CameraPixelAccuracy.Default Status="Valid" IsReadOnly="true">0.00390625</CameraPixelAccuracy.Default>
      <CameraPixelDistances Status="Valid" IsReadOnly="true">4.54,4.54</CameraPixelDistances>
      <CameraPixelDistances.Type Status="Valid" IsReadOnly="true">SizeType</CameraPixelDistances.Type>
      <CameraPixelMaximum Status="Valid" IsReadOnly="true">16383</CameraPixelMaximum>
      <CameraPixelMaximum.Type Status="Valid" IsReadOnly="true">IntegerType</CameraPixelMaximum.Type>
      <CameraPixelMaximum.Default Status="Valid" IsReadOnly="true">255</CameraPixelMaximum.Default>
      <CameraPixelMinimum Status="Valid" IsReadOnly="true">0</CameraPixelMinimum>
      <CameraPixelMinimum.Type Status="Valid" IsReadOnly="true">IntegerType</CameraPixelMinimum.Type>
      <CameraPixelMinimum.Default Status="Valid" IsReadOnly="true">0</CameraPixelMinimum.Default>
      <CameraPixelType Status="Valid" IsReadOnly="true">Bgr48</CameraPixelType>
      <CameraPixelType.Type Status="Valid" IsReadOnly="true">IntegerType</CameraPixelType.Type>
      <CameraPixelType.Default Status="Valid" IsReadOnly="true">0</CameraPixelType.Default>
      <CameraStatus Status="Valid" IsReadOnly="true"></CameraStatus>
      <CameraStatus.Type Status="Valid" IsReadOnly="true">StringType</CameraStatus.Type>
      <CameraStatus.Default Status="Valid" IsReadOnly="true"></CameraStatus.Default>
      <ExposureTime.Type Status="Valid" IsReadOnly="true">DoubleType</ExposureTime.Type>
      <ExposureTime.Default Status="Valid" IsReadOnly="true">20</ExposureTime.Default>
      <ExposureTime.Min Status="Valid" IsReadOnly="true">0.25</ExposureTime.Min>
      <ExposureTime.Max Status="Valid" IsReadOnly="true">600000</ExposureTime.Max>
      <ExposureTime.Increment Status="Valid" IsReadOnly="true">0.001</ExposureTime.Increment>
      <ExposureTime.GuiHint Status="Valid" IsReadOnly="true">GuiLogSlider</ExposureTime.GuiHint>
      <Frame Status="Valid">0,0,2752,2208</Frame>
      <Frame.Type Status="Valid" IsReadOnly="true">RectType</Frame.Type>
      <Frame.Max Status="Valid" IsReadOnly="true">0,0,2752,2208</Frame.Max>
      <Frame.GuiHint Status="Valid" IsReadOnly="true">GuiRect</Frame.GuiHint>
      <ImageByteSize Status="Valid" IsReadOnly="true">36458496</ImageByteSize>
      <ImageByteSize.Type Status="Valid" IsReadOnly="true">IntegerType</ImageByteSize.Type>
      <ImageByteSize.Default Status="Valid" IsReadOnly="true">0</ImageByteSize.Default>
      <ImageFrame Status="Valid" IsReadOnly="true">0,0,2752,2208</ImageFrame>
      <ImageFrame.Type Status="Valid" IsReadOnly="true">RectType</ImageFrame.Type>
      <ImageFrame.Max Status="Valid" IsReadOnly="true">0,0,2752,2208</ImageFrame.Max>
      <ImageOrientation Status="Valid">0</ImageOrientation>
      <ImageOrientation.Type Status="Valid" IsReadOnly="true">IntegerType</ImageOrientation.Type>
      <ImageOrientation.ListItems Status="Valid" IsReadOnly="true">0|Original|原始,1|Flip|水平翻转,2|Reverse|垂直翻转,4|Rotate|顺时针旋转 90 度,7|FlipReverseRotate|逆时针旋转 90 度,3|FlipReverse|旋转 180度,6|ReverseRotate|+45 角对角线镜像,5|FlipRotate|-45 角对角线镜像</ImageOrientation.ListItems>
      <ImageOrientation.Default Status="Valid" IsReadOnly="true">0</ImageOrientation.Default>
      <ImageOrientation.Label Status="Valid" IsReadOnly="true">方向</ImageOrientation.Label>
      <ImageOrientation.GuiHint Status="Valid" IsReadOnly="true">GuiComboBox</ImageOrientation.GuiHint>
      <ImagePixelAccuracy Status="Valid" IsReadOnly="true">6.103515625E-05</ImagePixelAccuracy>
      <ImagePixelAccuracy.Type Status="Valid" IsReadOnly="true">DoubleType</ImagePixelAccuracy.Type>
      <ImagePixelAccuracy.Default Status="Valid" IsReadOnly="true">0.00390625</ImagePixelAccuracy.Default>
      <ImagePixelDistances Status="Valid" IsReadOnly="true">4.54,4.54</ImagePixelDistances>
      <ImagePixelDistances.Type Status="Valid" IsReadOnly="true">SizeType</ImagePixelDistances.Type>
      <ImagePixelType Status="Valid" IsReadOnly="true">Bgr48</ImagePixelType>
      <ImagePixelType.Type Status="Valid" IsReadOnly="true">IntegerType</ImagePixelType.Type>
      <ImagePixelType.Default Status="Valid" IsReadOnly="true">0</ImagePixelType.Default>
      <LiveFrame Status="Valid" IsReadOnly="true">0,0,2752,2208</LiveFrame>
      <LiveFrame.Type Status="Valid" IsReadOnly="true">RectType</LiveFrame.Type>
      <LiveImageByteSize Status="Valid" IsReadOnly="true">36458496</LiveImageByteSize>
      <LiveImageByteSize.Type Status="Valid" IsReadOnly="true">IntegerType</LiveImageByteSize.Type>
      <LiveImageByteSize.Default Status="Valid" IsReadOnly="true">0</LiveImageByteSize.Default>
      <LiveImageFrame Status="Valid" IsReadOnly="true">0,0,2752,2208</LiveImageFrame>
      <LiveImageFrame.Type Status="Valid" IsReadOnly="true">RectType</LiveImageFrame.Type>
      <LiveImagePixelAccuracy Status="Valid" IsReadOnly="true">6.103515625E-05</LiveImagePixelAccuracy>
      <LiveImagePixelAccuracy.Type Status="Valid" IsReadOnly="true">DoubleType</LiveImagePixelAccuracy.Type>
      <LiveImagePixelAccuracy.Default Status="Valid" IsReadOnly="true">0.00390625</LiveImagePixelAccuracy.Default>
      <LiveImagePixelDistances Status="Valid" IsReadOnly="true">4.54,4.54</LiveImagePixelDistances>
      <LiveImagePixelDistances.Type Status="Valid" IsReadOnly="true">SizeType</LiveImagePixelDistances.Type>
      <LiveImagePixelType Status="Valid" IsReadOnly="true">Bgr48</LiveImagePixelType>
      <LiveImagePixelType.Type Status="Valid" IsReadOnly="true">IntegerType</LiveImagePixelType.Type>
      <LiveImagePixelType.Default Status="Valid" IsReadOnly="true">0</LiveImagePixelType.Default>
      <LiveValidBits Status="Valid" IsReadOnly="true">14</LiveValidBits>
      <LiveValidBits.Type Status="Valid" IsReadOnly="true">IntegerType</LiveValidBits.Type>
      <LiveValidBits.Default Status="Valid" IsReadOnly="true">8</LiveValidBits.Default>
      <ValidBits Status="Valid" IsReadOnly="true">14</ValidBits>
      <ValidBits.Type Status="Valid" IsReadOnly="true">IntegerType</ValidBits.Type>
      <ValidBits.Default Status="Valid" IsReadOnly="true">8</ValidBits.Default>
      <ValidPixelMaximum Status="Valid" IsReadOnly="true">16383</ValidPixelMaximum>
      <ValidPixelMaximum.Type Status="Valid" IsReadOnly="true">IntegerType</ValidPixelMaximum.Type>
      <ValidPixelMaximum.Default Status="Valid" IsReadOnly="true">255</ValidPixelMaximum.Default>
      <MultiThreadedAcquisition Status="Valid">false</MultiThreadedAcquisition>
      <MultiThreadedAcquisition.Type Status="Valid" IsReadOnly="true">BoolType</MultiThreadedAcquisition.Type>
      <MultiThreadedAcquisition.Default Status="Valid" IsReadOnly="true">false</MultiThreadedAcquisition.Default>
      <MultiThreadedAcquisition.GuiHint Status="Valid" IsReadOnly="true">GuiCheckBox</MultiThreadedAcquisition.GuiHint>
      <MultiThreadedAcquisition.Enabled Status="Valid" IsReadOnly="true">true</MultiThreadedAcquisition.Enabled>
      <MultiThreadedAcquisition.Mode Status="Valid" IsReadOnly="true">Debug</MultiThreadedAcquisition.Mode>
      <ContinuousAcquisitionSafeMode Status="Valid">true</ContinuousAcquisitionSafeMode>
      <ContinuousAcquisitionSafeMode.Type Status="Valid" IsReadOnly="true">BoolType</ContinuousAcquisitionSafeMode.Type>
      <ContinuousAcquisitionSafeMode.Default Status="Valid" IsReadOnly="true">true</ContinuousAcquisitionSafeMode.Default>
      <ContinuousAcquisitionSafeMode.GuiHint Status="Valid" IsReadOnly="true">GuiCheckBox</ContinuousAcquisitionSafeMode.GuiHint>
      <ContinuousAcquisitionSafeMode.Mode Status="Valid" IsReadOnly="true">Debug</ContinuousAcquisitionSafeMode.Mode>
      <ContinuousAcquisitionSafeMode.Enabled Status="Valid" IsReadOnly="true">true</ContinuousAcquisitionSafeMode.Enabled>
      <EnableSignalsForFastAcq Status="Valid"></EnableSignalsForFastAcq>
      <EnableSignalsForFastAcq.Type Status="Valid" IsReadOnly="true">BoolType</EnableSignalsForFastAcq.Type>
      <EnableSignalsForFastAcq.Default Status="Valid" IsReadOnly="true"></EnableSignalsForFastAcq.Default>
      <EnableSignalsForFastAcq.GuiHint Status="Valid" IsReadOnly="true">GuiNone</EnableSignalsForFastAcq.GuiHint>
      <EnableSignalsForFastAcq.Mode Status="Valid" IsReadOnly="true">Debug</EnableSignalsForFastAcq.Mode>
      <ShadingReference Status="Valid">false</ShadingReference>
      <ShadingReference.Type Status="Valid" IsReadOnly="true">BoolType</ShadingReference.Type>
      <ShadingReference.Default Status="Valid" IsReadOnly="true">false</ShadingReference.Default>
      <ShadingReference.GuiHint Status="Valid" IsReadOnly="true">GuiCheckBox</ShadingReference.GuiHint>
      <ShadingReferenceSource Status="Valid">1</ShadingReferenceSource>
      <ShadingReferenceSource.Type Status="Valid" IsReadOnly="true">IntegerType</ShadingReferenceSource.Type>
      <ShadingReferenceSource.ListItems Status="Valid" IsReadOnly="true">0|全局的|全局的,1|特定的|特定的,2|CellDiscoverer|CellDiscoverer</ShadingReferenceSource.ListItems>
      <ShadingReferenceSource.Default Status="Valid" IsReadOnly="true">1</ShadingReferenceSource.Default>
      <ShadingReferenceSource.GuiHint Status="Valid" IsReadOnly="true">GuiComboBox</ShadingReferenceSource.GuiHint>
      <ShadingReferenceSourceVisibility Status="Valid">true</ShadingReferenceSourceVisibility>
      <ShadingReferenceSourceVisibility.Type Status="Valid" IsReadOnly="true">BoolType</ShadingReferenceSourceVisibility.Type>
      <ShadingReferenceSourceVisibility.Default Status="Valid" IsReadOnly="true">true</ShadingReferenceSourceVisibility.Default>
      <ShadingReferenceSourceVisibility.GuiHint Status="Valid" IsReadOnly="true">GuiNone</ShadingReferenceSourceVisibility.GuiHint>
      <ShadingReferenceSourceVisibility.Mode Status="Valid" IsReadOnly="true">NoPersist</ShadingReferenceSourceVisibility.Mode>
      <ShadingReference.Enabled Status="Valid" IsReadOnly="true">false</ShadingReference.Enabled>
      <Resolution Status="Valid">1</Resolution>
      <Resolution.Type Status="Valid" IsReadOnly="true">IntegerType</Resolution.Type>
      <Resolution.ListItems Status="Valid" IsReadOnly="true">0|快速|快速,1|高|高</Resolution.ListItems>
      <Resolution.Default Status="Valid" IsReadOnly="true">1</Resolution.Default>
      <Resolution.GuiHint Status="Valid" IsReadOnly="true">GuiComboBox</Resolution.GuiHint>
      <BinningList Status="Valid">0</BinningList>
      <BinningList.Type Status="Valid" IsReadOnly="true">IntegerType</BinningList.Type>
      <BinningList.ListItems Status="Valid" IsReadOnly="true">0|1x1|1x1,1|3x3|3x3,2|5x5|5x5</BinningList.ListItems>
      <BinningList.Default Status="Valid" IsReadOnly="true">0</BinningList.Default>
      <BinningList.GuiHint Status="Valid" IsReadOnly="true">GuiComboBox</BinningList.GuiHint>
      <Resolution.Label Status="Valid" IsReadOnly="true">IP 质量</Resolution.Label>
      <ColorMode Status="Valid">1</ColorMode>
      <ColorMode.Type Status="Valid" IsReadOnly="true">IntegerType</ColorMode.Type>
      <ColorMode.ListItems Status="Valid" IsReadOnly="true">0|0|Monochrome,1|1|Color</ColorMode.ListItems>
      <ColorMode.Default Status="Valid" IsReadOnly="true">1</ColorMode.Default>
      <ColorMode.GuiHint Status="Valid" IsReadOnly="true">GuiComboBox</ColorMode.GuiHint>
      <WhiteBalance.Type Status="Valid" IsReadOnly="true">StringType</WhiteBalance.Type>
      <WhiteBalance.Default Status="Valid" IsReadOnly="true">1,1,1</WhiteBalance.Default>
      <WhiteBalance.GuiHint Status="Valid" IsReadOnly="true">GuiWhiteBalanceValues</WhiteBalance.GuiHint>
      <WhiteBalanceOffset Status="Valid">0</WhiteBalanceOffset>
      <WhiteBalanceOffset.Type Status="Valid" IsReadOnly="true">DoubleType</WhiteBalanceOffset.Type>
      <WhiteBalanceOffset.Default Status="Valid" IsReadOnly="true">0</WhiteBalanceOffset.Default>
      <WhiteBalanceOffset.Min Status="Valid" IsReadOnly="true">-3</WhiteBalanceOffset.Min>
      <WhiteBalanceOffset.Max Status="Valid" IsReadOnly="true">3</WhiteBalanceOffset.Max>
      <WhiteBalanceOffset.Increment Status="Valid" IsReadOnly="true">0.1</WhiteBalanceOffset.Increment>
      <WhiteBalanceOffset.GuiHint Status="Valid" IsReadOnly="true">GuiSlider</WhiteBalanceOffset.GuiHint>
      <ColorSaturation Status="Valid">0.5</ColorSaturation>
      <ColorSaturation.Type Status="Valid" IsReadOnly="true">DoubleType</ColorSaturation.Type>
      <ColorSaturation.Default Status="Valid" IsReadOnly="true">0.5</ColorSaturation.Default>
      <ColorSaturation.Min Status="Valid" IsReadOnly="true">0</ColorSaturation.Min>
      <ColorSaturation.Max Status="Valid" IsReadOnly="true">1</ColorSaturation.Max>
      <ColorSaturation.Increment Status="Valid" IsReadOnly="true">0.1</ColorSaturation.Increment>
      <ColorSaturation.GuiHint Status="Valid" IsReadOnly="true">GuiSlider</ColorSaturation.GuiHint>
      <ColorMode.Enabled Status="Valid" IsReadOnly="true">true</ColorMode.Enabled>
      <WhiteBalance.Enabled Status="Valid" IsReadOnly="true">true</WhiteBalance.Enabled>
      <WhiteBalanceOffset.Enabled Status="Valid" IsReadOnly="true">true</WhiteBalanceOffset.Enabled>
      <ColorSaturation.Enabled Status="Valid" IsReadOnly="true">true</ColorSaturation.Enabled>
      <WhiteBalance.ListItems Status="Valid" IsReadOnly="true">0|0.66098&amp;comma;1&amp;comma;0.40667|3200K,1|0.45050752&amp;comma;1&amp;comma;0.571064|5500K</WhiteBalance.ListItems>
      <ExposureTime.Enabled Status="Valid" IsReadOnly="true">true</ExposureTime.Enabled>
      <AnalogGainModeList Status="Valid">0</AnalogGainModeList>
      <AnalogGainModeList.Type Status="Valid" IsReadOnly="true">IntegerType</AnalogGainModeList.Type>
      <AnalogGainModeList.ListItems Status="Valid" IsReadOnly="true">0|1x|1x,1|2x|2x,2|3x|3x</AnalogGainModeList.ListItems>
      <AnalogGainModeList.Default Status="Valid" IsReadOnly="true">0</AnalogGainModeList.Default>
      <AnalogGainModeList.GuiHint Status="Valid" IsReadOnly="true">GuiComboBox</AnalogGainModeList.GuiHint>
      <AnalogGainModeList.Enabled Status="Valid" IsReadOnly="true">true</AnalogGainModeList.Enabled>
      <LiveBinning Status="Valid" IsReadOnly="true">1,1</LiveBinning>
      <LiveBinning.Type Status="Valid" IsReadOnly="true">SizeType</LiveBinning.Type>
      <LiveBinning.GuiHint Status="Valid" IsReadOnly="true">GuiNone</LiveBinning.GuiHint>
      <LiveSpeed Status="Valid">0</LiveSpeed>
      <LiveSpeed.Type Status="Valid" IsReadOnly="true">IntegerType</LiveSpeed.Type>
      <LiveSpeed.Default Status="Valid" IsReadOnly="true">0</LiveSpeed.Default>
      <LiveSpeed.GuiHint Status="Valid" IsReadOnly="true">GuiComboBox</LiveSpeed.GuiHint>
      <LiveSpeed.Enabled Status="Valid" IsReadOnly="true">true</LiveSpeed.Enabled>
      <LiveSpeed.ListItems Status="Valid" IsReadOnly="true">0|慢速|慢速,1|中等的|中等的,2|快速|快速</LiveSpeed.ListItems>
      <Trigger Status="Valid">false</Trigger>
      <Trigger.Type Status="Valid" IsReadOnly="true">BoolType</Trigger.Type>
      <Trigger.Default Status="Valid" IsReadOnly="true">false</Trigger.Default>
      <Trigger.GuiHint Status="Valid" IsReadOnly="true">GuiCheckBox</Trigger.GuiHint>
      <Trigger.Enabled Status="Valid" IsReadOnly="true">true</Trigger.Enabled>
      <TriggerMode Status="Valid">0</TriggerMode>
      <TriggerMode.Type Status="Valid" IsReadOnly="true">IntegerType</TriggerMode.Type>
      <TriggerMode.ListItems Status="Valid" IsReadOnly="true">0|高电平有效|高电平有效,1|低电平有效|低电平有效</TriggerMode.ListItems>
      <TriggerMode.Default Status="Valid" IsReadOnly="true">0</TriggerMode.Default>
      <TriggerMode.GuiHint Status="Valid" IsReadOnly="true">GuiComboBox</TriggerMode.GuiHint>
      <TriggerMode.Label Status="Valid" IsReadOnly="true">采集|Trigger Mode</TriggerMode.Label>
      <TriggerMode.Mode Status="Valid" IsReadOnly="true">Expert</TriggerMode.Mode>
      <TriggerMode.Enabled Status="Valid" IsReadOnly="true">true</TriggerMode.Enabled>
      <SnapShutter Status="Valid">false</SnapShutter>
      <SnapShutter.Type Status="Valid" IsReadOnly="true">BoolType</SnapShutter.Type>
      <SnapShutter.Default Status="Valid" IsReadOnly="true">false</SnapShutter.Default>
      <SnapShutter.GuiHint Status="Valid" IsReadOnly="true">GuiCheckBox</SnapShutter.GuiHint>
      <SnapShutter.Enabled Status="Valid" IsReadOnly="true">true</SnapShutter.Enabled>
      <LiveShutter Status="Valid">false</LiveShutter>
      <LiveShutter.Type Status="Valid" IsReadOnly="true">BoolType</LiveShutter.Type>
      <LiveShutter.Default Status="Valid" IsReadOnly="true">false</LiveShutter.Default>
      <LiveShutter.Label Status="Valid" IsReadOnly="true">预览快门</LiveShutter.Label>
      <LiveShutter.GuiHint Status="Valid" IsReadOnly="true">GuiCheckBox</LiveShutter.GuiHint>
      <LiveShutter.Enabled Status="Valid" IsReadOnly="true">true</LiveShutter.Enabled>
      <ShutterMode Status="Valid">0</ShutterMode>
      <ShutterMode.Type Status="Valid" IsReadOnly="true">IntegerType</ShutterMode.Type>
      <ShutterMode.ListItems Status="Valid" IsReadOnly="true">0|高电平有效|高电平有效,1|低电平有效|低电平有效</ShutterMode.ListItems>
      <ShutterMode.Default Status="Valid" IsReadOnly="true">0</ShutterMode.Default>
      <ShutterMode.GuiHint Status="Valid" IsReadOnly="true">GuiComboBox</ShutterMode.GuiHint>
      <ShutterMode.Label Status="Valid" IsReadOnly="true">采集|Shutter Mode</ShutterMode.Label>
      <ShutterMode.Mode Status="Valid" IsReadOnly="true">Expert</ShutterMode.Mode>
      <ShutterMode.Enabled Status="Valid" IsReadOnly="true">true</ShutterMode.Enabled>
      <ShutterOpenDelay Status="Valid">0</ShutterOpenDelay>
      <ShutterOpenDelay.Type Status="Valid" IsReadOnly="true">DoubleType</ShutterOpenDelay.Type>
      <ShutterOpenDelay.Default Status="Valid" IsReadOnly="true">0</ShutterOpenDelay.Default>
      <ShutterOpenDelay.Min Status="Valid" IsReadOnly="true">-1024</ShutterOpenDelay.Min>
      <ShutterOpenDelay.Max Status="Valid" IsReadOnly="true">1024</ShutterOpenDelay.Max>
      <ShutterOpenDelay.Increment Status="Valid" IsReadOnly="true">0.01</ShutterOpenDelay.Increment>
      <ShutterOpenDelay.GuiHint Status="Valid" IsReadOnly="true">GuiSlider</ShutterOpenDelay.GuiHint>
      <ShutterOpenDelay.Label Status="Valid" IsReadOnly="true">采集|Shutter Open Delay</ShutterOpenDelay.Label>
      <ShutterOpenDelay.Mode Status="Valid" IsReadOnly="true">Expert</ShutterOpenDelay.Mode>
      <ShutterOpenDelay.Enabled Status="Valid" IsReadOnly="true">true</ShutterOpenDelay.Enabled>
      <SoftwareBinningList Status="Valid">0</SoftwareBinningList>
      <SoftwareBinningList.Type Status="Valid" IsReadOnly="true">IntegerType</SoftwareBinningList.Type>
      <SoftwareBinningList.ListItems Status="Valid" IsReadOnly="true">0|0|1x1,1|1|2x2,2|2|3x3,3|3|4x4,4|4|5x5</SoftwareBinningList.ListItems>
      <SoftwareBinningList.Default Status="Valid" IsReadOnly="true">0</SoftwareBinningList.Default>
      <SoftwareBinningList.GuiHint Status="Valid" IsReadOnly="true">GuiComboBox</SoftwareBinningList.GuiHint>
      <SoftwareBinningList.Label Status="Valid" IsReadOnly="true">后处理|SW 降采样</SoftwareBinningList.Label>
      <SoftwareBinningList.Enabled Status="Valid" IsReadOnly="true">true</SoftwareBinningList.Enabled>
      <ResamplingParameterKey Status="Valid">1</ResamplingParameterKey>
      <ResamplingParameterKey.Type Status="Valid" IsReadOnly="true">DoubleType</ResamplingParameterKey.Type>
      <ResamplingParameterKey.Default Status="Valid" IsReadOnly="true">1</ResamplingParameterKey.Default>
      <ResamplingParameterKey.Min Status="Valid" IsReadOnly="true">0.001</ResamplingParameterKey.Min>
      <ResamplingParameterKey.Max Status="Valid" IsReadOnly="true">500</ResamplingParameterKey.Max>
      <ResamplingParameterKey.Increment Status="Valid" IsReadOnly="true">1E-06</ResamplingParameterKey.Increment>
      <ResamplingParameterKey.Label Status="Valid" IsReadOnly="true">后处理|重采样</ResamplingParameterKey.Label>
      <ResamplingParameterKey.GuiHint Status="Valid" IsReadOnly="true">GuiSlider</ResamplingParameterKey.GuiHint>
      <ResamplingParameterKey.Enabled Status="Valid" IsReadOnly="true">true</ResamplingParameterKey.Enabled>
      <ResamplingParameterKey.Mode Status="Valid" IsReadOnly="true">Debug</ResamplingParameterKey.Mode>
      <ResamplingModeParameterKey Status="Valid">0</ResamplingModeParameterKey>
      <ResamplingModeParameterKey.Type Status="Valid" IsReadOnly="true">IntegerType</ResamplingModeParameterKey.Type>
      <ResamplingModeParameterKey.Default Status="Valid" IsReadOnly="true">0</ResamplingModeParameterKey.Default>
      <ResamplingModeParameterKey.Label Status="Valid" IsReadOnly="true">后处理|重新采样模式</ResamplingModeParameterKey.Label>
      <ResamplingModeParameterKey.ListItems Status="Valid" IsReadOnly="true">0|Nearest Neighbour|Nearest Neighbour,1|Linear|Linear</ResamplingModeParameterKey.ListItems>
      <ResamplingModeParameterKey.GuiHint Status="Valid" IsReadOnly="true">GuiComboBox</ResamplingModeParameterKey.GuiHint>
      <ResamplingModeParameterKey.Enabled Status="Valid" IsReadOnly="true">true</ResamplingModeParameterKey.Enabled>
      <ResamplingModeParameterKey.Mode Status="Valid" IsReadOnly="true">Debug</ResamplingModeParameterKey.Mode>
      <PixelClock Status="Valid">0</PixelClock>
      <PixelClock.Type Status="Valid" IsReadOnly="true">IntegerType</PixelClock.Type>
      <PixelClock.Default Status="Valid" IsReadOnly="true">0</PixelClock.Default>
      <PixelClock.Label Status="Valid" IsReadOnly="true">采集|读出速度 (MHz)</PixelClock.Label>
      <PixelClock.ListItems Status="Valid" IsReadOnly="true">0|13|13</PixelClock.ListItems>
      <PixelClock.GuiHint Status="Valid" IsReadOnly="true">GuiNone</PixelClock.GuiHint>
      <PixelClock.Enabled Status="Valid" IsReadOnly="true">false</PixelClock.Enabled>
      <CameraDisplayName.Type Status="Valid" IsReadOnly="true">StringType</CameraDisplayName.Type>
      <CameraDisplayName.Default Status="Valid" IsReadOnly="true"></CameraDisplayName.Default>
      <CameraDisplayName.GuiHint Status="Valid" IsReadOnly="true">GuiNone</CameraDisplayName.GuiHint>
      <CameraDisplayName.Mode Status="Valid" IsReadOnly="true">Expert, NoPersist</CameraDisplayName.Mode>
      <ImageDeliveryBufferCount Status="Valid">4</ImageDeliveryBufferCount>
      <ImageDeliveryBufferCount.Type Status="Valid" IsReadOnly="true">IntegerType</ImageDeliveryBufferCount.Type>
      <ImageDeliveryBufferCount.Default Status="Valid" IsReadOnly="true">4</ImageDeliveryBufferCount.Default>
      <ImageDeliveryBufferCount.GuiHint Status="Valid" IsReadOnly="true">GuiNone</ImageDeliveryBufferCount.GuiHint>
      <CameraExtraControlCommandName Status="Valid"></CameraExtraControlCommandName>
      <CameraExtraControlCommandName.Type Status="Valid" IsReadOnly="true">StringType</CameraExtraControlCommandName.Type>
      <CameraExtraControlCommandName.Default Status="Valid" IsReadOnly="true"></CameraExtraControlCommandName.Default>
      <CameraExtraControlCommandName.Mode Status="Valid" IsReadOnly="true">NoPersist</CameraExtraControlCommandName.Mode>
      <Adjust Status="Valid">1</Adjust>
      <Adjust.Type Status="Valid" IsReadOnly="true">DoubleType</Adjust.Type>
      <Adjust.Default Status="Valid" IsReadOnly="true">1</Adjust.Default>
      <Adjust.Min Status="Valid" IsReadOnly="true">0.05</Adjust.Min>
      <Adjust.Max Status="Valid" IsReadOnly="true">2</Adjust.Max>
      <Adjust.Increment Status="Valid" IsReadOnly="true">0.05</Adjust.Increment>
      <Adjust.GuiHint Status="Valid" IsReadOnly="true">GuiSlider</Adjust.GuiHint>
      <Adjust.Enabled Status="Valid" IsReadOnly="true">true</Adjust.Enabled>
      <AdjustFrameRate Status="Valid">true</AdjustFrameRate>
      <AdjustFrameRate.Type Status="Valid" IsReadOnly="true">BoolType</AdjustFrameRate.Type>
      <AdjustFrameRate.Default Status="Valid" IsReadOnly="true">true</AdjustFrameRate.Default>
      <AdjustFrameRate.Label Status="Valid" IsReadOnly="true">采集|调整预览帧速率</AdjustFrameRate.Label>
      <AdjustFrameRate.GuiHint Status="Valid" IsReadOnly="true">GuiCheckBox</AdjustFrameRate.GuiHint>
      <AdjustFrameRate.Mode Status="Valid" IsReadOnly="true">Expert</AdjustFrameRate.Mode>
      <AdjustFrameRate.Enabled Status="Valid" IsReadOnly="true">true</AdjustFrameRate.Enabled>
      <AdjustFrameRate.DisplayOrder Status="Valid" IsReadOnly="true">201</AdjustFrameRate.DisplayOrder>
      <AutoExposure Status="SuperValid">false</AutoExposure>
      <AutoExposure.Type Status="Valid" IsReadOnly="true">BoolType</AutoExposure.Type>
      <AutoExposure.Default Status="Valid" IsReadOnly="true">false</AutoExposure.Default>
      <AutoExposure.GuiHint Status="Valid" IsReadOnly="true">GuiCheckBox</AutoExposure.GuiHint>
      <AutoExposure.Enabled Status="Valid" IsReadOnly="true">true</AutoExposure.Enabled>
      <AutoExposureFrame Status="Valid">Empty</AutoExposureFrame>
      <AutoExposureFrame.Type Status="Valid" IsReadOnly="true">RectType</AutoExposureFrame.Type>
      <AutoExposureFrame.Default Status="Valid" IsReadOnly="true">Empty</AutoExposureFrame.Default>
      <AutoExposureFrame.GuiHint Status="Valid" IsReadOnly="true">GuiNone</AutoExposureFrame.GuiHint>
      <AutoExposureFrame.Enabled Status="Valid" IsReadOnly="true">true</AutoExposureFrame.Enabled>
      <Binning Status="Valid">1,1</Binning>
      <Binning.Type Status="Valid" IsReadOnly="true">SizeType</Binning.Type>
      <Binning.Default Status="Valid" IsReadOnly="true">1,1</Binning.Default>
      <Binning.GuiHint Status="Valid" IsReadOnly="true">GuiNone</Binning.GuiHint>
      <BlackReference Status="Valid">false</BlackReference>
      <BlackReference.Type Status="Valid" IsReadOnly="true">BoolType</BlackReference.Type>
      <BlackReference.Default Status="Valid" IsReadOnly="true">false</BlackReference.Default>
      <BlackReference.GuiHint Status="Valid" IsReadOnly="true">GuiCheckBox</BlackReference.GuiHint>
      <BlackReference.Enabled Status="Valid" IsReadOnly="true">false</BlackReference.Enabled>
      <DefaultDisplayGamma Status="Valid">0.45</DefaultDisplayGamma>
      <DefaultDisplayGamma.Type Status="Valid" IsReadOnly="true">DoubleType</DefaultDisplayGamma.Type>
      <DefaultDisplayGamma.Default Status="Valid" IsReadOnly="true">1</DefaultDisplayGamma.Default>
      <DefaultDisplayGamma.Min Status="Valid" IsReadOnly="true">0.3</DefaultDisplayGamma.Min>
      <DefaultDisplayGamma.Max Status="Valid" IsReadOnly="true">3</DefaultDisplayGamma.Max>
      <DefaultDisplayGamma.Increment Status="Valid" IsReadOnly="true">0.01</DefaultDisplayGamma.Increment>
      <DefaultDisplayGamma.Mode Status="Valid" IsReadOnly="true">NoPersist</DefaultDisplayGamma.Mode>
      <DefaultDisplayGamma.GuiHint Status="Valid" IsReadOnly="true">GuiNone</DefaultDisplayGamma.GuiHint>
      <DeliverExactFrame Status="Valid">false</DeliverExactFrame>
      <DeliverExactFrame.Type Status="Valid" IsReadOnly="true">BoolType</DeliverExactFrame.Type>
      <DeliverExactFrame.Default Status="Valid" IsReadOnly="true">false</DeliverExactFrame.Default>
      <DeliverExactFrame.Mode Status="Valid" IsReadOnly="true">NoPersist</DeliverExactFrame.Mode>
      <DeliverExactFrame.GuiHint Status="Valid" IsReadOnly="true">GuiNone</DeliverExactFrame.GuiHint>
      <DualCameraCalibration Status="Valid">false</DualCameraCalibration>
      <DualCameraCalibration.Type Status="Valid" IsReadOnly="true">BoolType</DualCameraCalibration.Type>
      <DualCameraCalibration.Default Status="Valid" IsReadOnly="true">false</DualCameraCalibration.Default>
      <DualCameraCalibration.GuiHint Status="Valid" IsReadOnly="true">GuiCheckBox</DualCameraCalibration.GuiHint>
      <DualCameraCalibrationId Status="Valid"></DualCameraCalibrationId>
      <DualCameraCalibration.Enabled Status="Valid" IsReadOnly="true">false</DualCameraCalibration.Enabled>
      <ExposureDelay Status="Valid">0</ExposureDelay>
      <ExposureDelay.Type Status="Valid" IsReadOnly="true">DoubleType</ExposureDelay.Type>
      <ExposureDelay.Default Status="Valid" IsReadOnly="true">0</ExposureDelay.Default>
      <ExposureDelay.GuiHint Status="Valid" IsReadOnly="true">GuiNone</ExposureDelay.GuiHint>
      <ExposureDelay.Max Status="Valid" IsReadOnly="true">1000</ExposureDelay.Max>
      <CalculateExposureMaximum Status="Valid">10000</CalculateExposureMaximum>
      <CalculateExposureMaximum.Type Status="Valid" IsReadOnly="true">DoubleType</CalculateExposureMaximum.Type>
      <CalculateExposureMaximum.Default Status="Valid" IsReadOnly="true">10000</CalculateExposureMaximum.Default>
      <CalculateExposureMaximum.Min Status="Valid" IsReadOnly="true">10</CalculateExposureMaximum.Min>
      <CalculateExposureMaximum.Max Status="Valid" IsReadOnly="true">10000</CalculateExposureMaximum.Max>
      <CalculateExposureMaximum.Increment Status="Valid" IsReadOnly="true">1</CalculateExposureMaximum.Increment>
      <CalculateExposureMaximum.Enabled Status="Valid" IsReadOnly="true">true</CalculateExposureMaximum.Enabled>
      <CalculateExposureMaximum.GuiHint Status="Valid" IsReadOnly="true">GuiNone</CalculateExposureMaximum.GuiHint>
      <AutoExposureTolerance Status="Valid">0.05</AutoExposureTolerance>
      <AutoExposureTolerance.Type Status="Valid" IsReadOnly="true">DoubleType</AutoExposureTolerance.Type>
      <AutoExposureTolerance.Default Status="Valid" IsReadOnly="true">0.05</AutoExposureTolerance.Default>
      <AutoExposureTolerance.Min Status="Valid" IsReadOnly="true">0</AutoExposureTolerance.Min>
      <AutoExposureTolerance.Max Status="Valid" IsReadOnly="true">10</AutoExposureTolerance.Max>
      <AutoExposureTolerance.Increment Status="Valid" IsReadOnly="true">1E-06</AutoExposureTolerance.Increment>
      <AutoExposureTolerance.GuiHint Status="Valid" IsReadOnly="true">GuiSlider</AutoExposureTolerance.GuiHint>
      <AutoExposureTolerance.Mode Status="Valid" IsReadOnly="true">Debug</AutoExposureTolerance.Mode>
      <AutoExposureTolerance.Enabled Status="Valid" IsReadOnly="true">true</AutoExposureTolerance.Enabled>
      <FrameRate Status="SuperValid" IsReadOnly="true">3.3</FrameRate>
      <FrameRate.Type Status="Valid" IsReadOnly="true">DoubleType</FrameRate.Type>
      <FrameRate.Default Status="Valid" IsReadOnly="true">0</FrameRate.Default>
      <FrameRate.Label Status="Valid" IsReadOnly="true">采集|预览帧速率</FrameRate.Label>
      <FrameRate.GuiHint Status="Valid" IsReadOnly="true">GuiTextBox</FrameRate.GuiHint>
      <FrameRate.Mode Status="Valid" IsReadOnly="true">Expert</FrameRate.Mode>
      <FrameRate.DisplayOrder Status="Valid" IsReadOnly="true">203</FrameRate.DisplayOrder>
      <FrameRateTarget Status="Valid">30</FrameRateTarget>
      <FrameRateTarget.Type Status="Valid" IsReadOnly="true">DoubleType</FrameRateTarget.Type>
      <FrameRateTarget.Default Status="Valid" IsReadOnly="true">30</FrameRateTarget.Default>
      <FrameRateTarget.Min Status="Valid" IsReadOnly="true">1</FrameRateTarget.Min>
      <FrameRateTarget.Max Status="Valid" IsReadOnly="true">100</FrameRateTarget.Max>
      <FrameRateTarget.Increment Status="Valid" IsReadOnly="true">1</FrameRateTarget.Increment>
      <FrameRateTarget.Label Status="Valid" IsReadOnly="true">采集|预览帧速率最大值</FrameRateTarget.Label>
      <FrameRateTarget.GuiHint Status="Valid" IsReadOnly="true">GuiSlider</FrameRateTarget.GuiHint>
      <FrameRateTarget.Mode Status="Valid" IsReadOnly="true">Expert</FrameRateTarget.Mode>
      <FrameRateTarget.Enabled Status="Valid" IsReadOnly="true">true</FrameRateTarget.Enabled>
      <FrameRateTarget.DisplayOrder Status="Valid" IsReadOnly="true">202</FrameRateTarget.DisplayOrder>
      <HDRBits Status="Valid">2</HDRBits>
      <HDRBits.Type Status="Valid" IsReadOnly="true">IntegerType</HDRBits.Type>
      <HDRBits.Default Status="Valid" IsReadOnly="true">2</HDRBits.Default>
      <HDRBits.Min Status="Valid" IsReadOnly="true">2</HDRBits.Min>
      <HDRBits.Max Status="Valid" IsReadOnly="true">6</HDRBits.Max>
      <HDRBits.Increment Status="Valid" IsReadOnly="true">2</HDRBits.Increment>
      <HDRBits.Mode Status="Valid" IsReadOnly="true">Expert</HDRBits.Mode>
      <HDRBits.GuiHint Status="Valid" IsReadOnly="true">GuiNone</HDRBits.GuiHint>
      <ImageOrientation.Enabled Status="Valid" IsReadOnly="true">true</ImageOrientation.Enabled>
      <NoiseFilter Status="Valid">false</NoiseFilter>
      <NoiseFilter.Type Status="Valid" IsReadOnly="true">BoolType</NoiseFilter.Type>
      <NoiseFilter.Default Status="Valid" IsReadOnly="true">false</NoiseFilter.Default>
      <NoiseFilter.GuiHint Status="Valid" IsReadOnly="true">GuiCheckBox</NoiseFilter.GuiHint>
      <NoiseFilterThreshold Status="Valid">1.5</NoiseFilterThreshold>
      <NoiseFilterThreshold.Type Status="Valid" IsReadOnly="true">DoubleType</NoiseFilterThreshold.Type>
      <NoiseFilterThreshold.Default Status="Valid" IsReadOnly="true">1.5</NoiseFilterThreshold.Default>
      <NoiseFilterThreshold.Min Status="Valid" IsReadOnly="true">0</NoiseFilterThreshold.Min>
      <NoiseFilterThreshold.Max Status="Valid" IsReadOnly="true">10</NoiseFilterThreshold.Max>
      <NoiseFilterThreshold.Increment Status="Valid" IsReadOnly="true">0.1</NoiseFilterThreshold.Increment>
      <NoiseFilterThreshold.GuiHint Status="Valid" IsReadOnly="true">GuiSlider</NoiseFilterThreshold.GuiHint>
      <NoiseFilter.Enabled Status="Valid" IsReadOnly="true">true</NoiseFilter.Enabled>
      <NoiseFilterThreshold.Enabled Status="Valid" IsReadOnly="true">true</NoiseFilterThreshold.Enabled>
      <NoiseFilterWithIPP Status="Valid">false</NoiseFilterWithIPP>
      <NoiseFilterWithIPP.Type Status="Valid" IsReadOnly="true">BoolType</NoiseFilterWithIPP.Type>
      <NoiseFilterWithIPP.Default Status="Valid" IsReadOnly="true">false</NoiseFilterWithIPP.Default>
      <NoiseFilterWithIPP.Enabled Status="Valid" IsReadOnly="true">true</NoiseFilterWithIPP.Enabled>
      <NoiseFilterWithIPP.GuiHint Status="Valid" IsReadOnly="true">GuiCheckBox</NoiseFilterWithIPP.GuiHint>
      <NoiseFilterWithIPP.Mode Status="Valid" IsReadOnly="true">Debug</NoiseFilterWithIPP.Mode>
      <CenteredYFrame Status="Valid">false</CenteredYFrame>
      <CenteredYFrame.Type Status="Valid" IsReadOnly="true">BoolType</CenteredYFrame.Type>
      <CenteredYFrame.Default Status="Valid" IsReadOnly="true">false</CenteredYFrame.Default>
      <CenteredYFrame.GuiHint Status="Valid" IsReadOnly="true">GuiCheckBox</CenteredYFrame.GuiHint>
      <CenteredYFrame.Mode Status="Valid" IsReadOnly="true">Debug</CenteredYFrame.Mode>
      <ReferenceImageCount Status="Valid">3</ReferenceImageCount>
      <ReferenceImageCount.Type Status="Valid" IsReadOnly="true">IntegerType</ReferenceImageCount.Type>
      <ReferenceImageCount.Default Status="Valid" IsReadOnly="true">3</ReferenceImageCount.Default>
      <ReferenceImageCount.GuiHint Status="Valid" IsReadOnly="true">GuiNone</ReferenceImageCount.GuiHint>
      <ReferenceImageCount.Label Status="Valid" IsReadOnly="true">后处理|参照图像数量</ReferenceImageCount.Label>
      <ReferenceImageCount.Enabled Status="Valid" IsReadOnly="true">true</ReferenceImageCount.Enabled>
      <ReferenceImageCount.Min Status="Valid" IsReadOnly="true">1</ReferenceImageCount.Min>
      <ReferenceImageCount.Max Status="Valid" IsReadOnly="true">5</ReferenceImageCount.Max>
      <ReferenceImageCount.Increment Status="Valid" IsReadOnly="true">1</ReferenceImageCount.Increment>
      <ReferenceImageCount.Mode Status="Valid" IsReadOnly="true">Expert</ReferenceImageCount.Mode>
      <SnapMode Status="Valid">0</SnapMode>
      <SnapMode.Type Status="Valid" IsReadOnly="true">IntegerType</SnapMode.Type>
      <SnapMode.ListItems Status="Valid" IsReadOnly="true">0|Normal|正常,2|Average|平均,6|Overview|总览,8|Live|预览,10|Shading|阴影,12|Safe|安全,3|HDR|HDR（高动态范围）</SnapMode.ListItems>
      <SnapMode.Default Status="Valid" IsReadOnly="true">0</SnapMode.Default>
      <SnapMode.GuiHint Status="Valid" IsReadOnly="true">GuiNone</SnapMode.GuiHint>
      <SnapMode.Label Status="Valid" IsReadOnly="true">采集|拍摄模式</SnapMode.Label>
      <SnapMode.Mode Status="Valid" IsReadOnly="true">Expert, NoPersist</SnapMode.Mode>
      <UnsharpMask Status="Valid">false</UnsharpMask>
      <UnsharpMask.Type Status="Valid" IsReadOnly="true">BoolType</UnsharpMask.Type>
      <UnsharpMask.Default Status="Valid" IsReadOnly="true">false</UnsharpMask.Default>
      <UnsharpMask.GuiHint Status="Valid" IsReadOnly="true">GuiCheckBox</UnsharpMask.GuiHint>
      <UnsharpMaskState Status="Valid"></UnsharpMaskState>
      <UnsharpMaskState.Type Status="Valid" IsReadOnly="true">StringType</UnsharpMaskState.Type>
      <UnsharpMaskState.Default Status="Valid" IsReadOnly="true"></UnsharpMaskState.Default>
      <UnsharpMask.Enabled Status="Valid" IsReadOnly="true">true</UnsharpMask.Enabled>
      <ImageCount Status="Valid">3</ImageCount>
      <ImageCount.Type Status="Valid" IsReadOnly="true">IntegerType</ImageCount.Type>
      <ImageCount.Default Status="Valid" IsReadOnly="true">3</ImageCount.Default>
      <ImageCount.Min Status="Valid" IsReadOnly="true">2</ImageCount.Min>
      <ImageCount.Max Status="Valid" IsReadOnly="true">32</ImageCount.Max>
      <ImageCount.Increment Status="Valid" IsReadOnly="true">1</ImageCount.Increment>
      <ImageCount.Mode Status="Valid" IsReadOnly="true">Expert</ImageCount.Mode>
      <ImageCount.Label Status="Valid" IsReadOnly="true">采集|图像数</ImageCount.Label>
      <ImageCount.GuiHint Status="Valid" IsReadOnly="true">GuiSlider</ImageCount.GuiHint>
      <ImageCount.Enabled Status="Valid" IsReadOnly="true">false</ImageCount.Enabled>
      <ImageCount.DisplayOrder Status="Valid" IsReadOnly="true">302</ImageCount.DisplayOrder>
      <ImageOrientationWithIPP Status="Valid">true</ImageOrientationWithIPP>
      <ImageOrientationWithIPP.Type Status="Valid" IsReadOnly="true">BoolType</ImageOrientationWithIPP.Type>
      <ImageOrientationWithIPP.Default Status="Valid" IsReadOnly="true">true</ImageOrientationWithIPP.Default>
      <ImageOrientationWithIPP.Enabled Status="Valid" IsReadOnly="true">true</ImageOrientationWithIPP.Enabled>
      <ImageOrientationWithIPP.Mode Status="Valid" IsReadOnly="true">Debug</ImageOrientationWithIPP.Mode>
      <ImageOrientationWithIPP.GuiHint Status="Valid" IsReadOnly="true">GuiCheckBox</ImageOrientationWithIPP.GuiHint>
      <AcquisitionFrame Status="Valid">0,0,2752,2208</AcquisitionFrame>
      <AcquisitionFrame.Type Status="Valid" IsReadOnly="true">RectType</AcquisitionFrame.Type>
      <AcquisitionFrame.Max Status="Valid" IsReadOnly="true">0,0,2752,2208</AcquisitionFrame.Max>
      <SDKVersion Status="Valid" IsReadOnly="true">2.99</SDKVersion>
      <SDKVersion.Type Status="Valid" IsReadOnly="true">StringType</SDKVersion.Type>
      <SDKVersion.Default Status="Valid" IsReadOnly="true">2.99</SDKVersion.Default>
      <SDKVersion.GuiHint Status="Valid" IsReadOnly="true">GuiTextBox</SDKVersion.GuiHint>
      <SDKVersion.Enabled Status="Valid" IsReadOnly="true">false</SDKVersion.Enabled>
      <SDKVersion.Mode Status="Valid" IsReadOnly="true">Expert</SDKVersion.Mode>
      <SDKVersion.Label Status="Valid" IsReadOnly="true">SDK 版本</SDKVersion.Label>
      <AutoExposureChannel Status="Valid">1</AutoExposureChannel>
      <AutoExposureChannel.Type Status="Valid" IsReadOnly="true">IntegerType</AutoExposureChannel.Type>
      <AutoExposureChannel.ListItems Status="Valid" IsReadOnly="true">0|RGB/BW|RGB/BW,1|彩色|彩色</AutoExposureChannel.ListItems>
      <AutoExposureChannel.Default Status="Valid" IsReadOnly="true">1</AutoExposureChannel.Default>
      <AutoExposureChannel.Enabled Status="Valid" IsReadOnly="true">true</AutoExposureChannel.Enabled>
      <AutoExposureChannel.GuiHint Status="Valid" IsReadOnly="true">GuiComboBox</AutoExposureChannel.GuiHint>
      <AutoExposureChannel.Mode Status="Valid" IsReadOnly="true">Debug</AutoExposureChannel.Mode>
      <EnableLiveSpeed Status="Valid">true</EnableLiveSpeed>
      <EnableLiveSpeed.Type Status="Valid" IsReadOnly="true">BoolType</EnableLiveSpeed.Type>
      <EnableLiveSpeed.Default Status="Valid" IsReadOnly="true">true</EnableLiveSpeed.Default>
      <EnableLiveSpeed.Enabled Status="Valid" IsReadOnly="true">true</EnableLiveSpeed.Enabled>
      <EnableLiveSpeed.Mode Status="Valid" IsReadOnly="true">Expert</EnableLiveSpeed.Mode>
      <EnableLiveSpeed.GuiHint Status="Valid" IsReadOnly="true">GuiCheckBox</EnableLiveSpeed.GuiHint>
      <EnableLiveSpeed.Label Status="Valid" IsReadOnly="true">启用预览速度</EnableLiveSpeed.Label>
      <AbortOnMissedFrames Status="Valid">true</AbortOnMissedFrames>
      <AbortOnMissedFrames.Type Status="Valid" IsReadOnly="true">BoolType</AbortOnMissedFrames.Type>
      <AbortOnMissedFrames.Default Status="Valid" IsReadOnly="true">true</AbortOnMissedFrames.Default>
      <AbortOnMissedFrames.GuiHint Status="Valid" IsReadOnly="true">GuiCheckBox</AbortOnMissedFrames.GuiHint>
      <AbortOnMissedFrames.Mode Status="Valid" IsReadOnly="true">Expert</AbortOnMissedFrames.Mode>
      <AbortOnMissedFrames.Label Status="Valid" IsReadOnly="true">帧丢失后中止</AbortOnMissedFrames.Label>
      <AbortOnMissedFrames.Enabled Status="Valid" IsReadOnly="true">true</AbortOnMissedFrames.Enabled>
      <VerifiedFrame Status="Valid" IsReadOnly="true">0,0,2752,2208</VerifiedFrame>
      <VerifiedFrame.Type Status="Valid" IsReadOnly="true">RectType</VerifiedFrame.Type>
      <VerifiedFrame.Label Status="Valid" IsReadOnly="true">采集|Verified Frame</VerifiedFrame.Label>
      <VerifiedFrame.GuiHint Status="Valid" IsReadOnly="true">GuiNone</VerifiedFrame.GuiHint>
      <LiveShutterSignal Status="Valid">1</LiveShutterSignal>
      <LiveShutterSignal.Type Status="Valid" IsReadOnly="true">IntegerType</LiveShutterSignal.Type>
      <LiveShutterSignal.ListItems Status="Valid" IsReadOnly="true">0|SyncTriggerReady|SyncTriggerReady,1|Exposure|Exposure</LiveShutterSignal.ListItems>
      <LiveShutterSignal.Default Status="Valid" IsReadOnly="true">1</LiveShutterSignal.Default>
      <LiveShutterSignal.GuiHint Status="Valid" IsReadOnly="true">GuiComboBox</LiveShutterSignal.GuiHint>
      <LiveShutterSignal.Mode Status="Valid" IsReadOnly="true">Expert</LiveShutterSignal.Mode>
      <LiveShutterSignal.Label Status="Valid" IsReadOnly="true">快门信号|预览快门信号</LiveShutterSignal.Label>
      <LiveShutterSignal.Enabled Status="Valid" IsReadOnly="true">true</LiveShutterSignal.Enabled>
      <ShutterSignal Status="Valid">1</ShutterSignal>
      <ShutterSignal.Type Status="Valid" IsReadOnly="true">IntegerType</ShutterSignal.Type>
      <ShutterSignal.ListItems Status="Valid" IsReadOnly="true">0|SyncTriggerReady|SyncTriggerReady,1|Exposure|Exposure</ShutterSignal.ListItems>
      <ShutterSignal.Default Status="Valid" IsReadOnly="true">1</ShutterSignal.Default>
      <ShutterSignal.GuiHint Status="Valid" IsReadOnly="true">GuiComboBox</ShutterSignal.GuiHint>
      <ShutterSignal.Mode Status="Valid" IsReadOnly="true">Expert</ShutterSignal.Mode>
      <ShutterSignal.Label Status="Valid" IsReadOnly="true">快门信号|快门信号</ShutterSignal.Label>
      <ShutterSignal.Enabled Status="Valid" IsReadOnly="true">true</ShutterSignal.Enabled>
      <UseAsyncTriggerReadySignal Status="Valid">true</UseAsyncTriggerReadySignal>
      <UseAsyncTriggerReadySignal.Type Status="Valid" IsReadOnly="true">BoolType</UseAsyncTriggerReadySignal.Type>
      <UseAsyncTriggerReadySignal.Default Status="Valid" IsReadOnly="true">true</UseAsyncTriggerReadySignal.Default>
      <UseAsyncTriggerReadySignal.Enabled Status="Valid" IsReadOnly="true">true</UseAsyncTriggerReadySignal.Enabled>
      <UseAsyncTriggerReadySignal.Mode Status="Valid" IsReadOnly="true">Debug</UseAsyncTriggerReadySignal.Mode>
      <UseAsyncTriggerReadySignal.GuiHint Status="Valid" IsReadOnly="true">GuiCheckBox</UseAsyncTriggerReadySignal.GuiHint>
      <UseAsyncTriggerReadySignal.Label Status="Valid" IsReadOnly="true">使用 AsyncTriggerReady</UseAsyncTriggerReadySignal.Label>
      <FrameTime Status="Valid">0</FrameTime>
      <FrameTime.Type Status="Valid" IsReadOnly="true">DoubleType</FrameTime.Type>
      <FrameTime.Default Status="Valid" IsReadOnly="true">0</FrameTime.Default>
      <FrameTime.Label Status="Valid" IsReadOnly="true">采集|帧时间</FrameTime.Label>
      <FrameTime.GuiHint Status="Valid" IsReadOnly="true">GuiSlider</FrameTime.GuiHint>
      <FrameTime.Enabled Status="Valid" IsReadOnly="true">true</FrameTime.Enabled>
      <FrameTime.Min Status="Valid" IsReadOnly="true">0</FrameTime.Min>
      <FrameTime.Max Status="Valid" IsReadOnly="true">5000</FrameTime.Max>
      <FrameTime.Mode Status="Valid" IsReadOnly="true">Expert</FrameTime.Mode>
      <ReadoutTime Status="SuperValid">543.026</ReadoutTime>
      <ReadoutTime.Type Status="Valid" IsReadOnly="true">DoubleType</ReadoutTime.Type>
      <ReadoutTime.Default Status="Valid" IsReadOnly="true">0</ReadoutTime.Default>
      <ReadoutTime.GuiHint Status="Valid" IsReadOnly="true">GuiTextBox</ReadoutTime.GuiHint>
      <ReadoutTime.Enabled Status="Valid" IsReadOnly="true">false</ReadoutTime.Enabled>
      <ReadoutTime.Mode Status="Valid" IsReadOnly="true">NoPersist</ReadoutTime.Mode>
      <ReadoutTime.Label Status="Valid" IsReadOnly="true">采集|读出时间</ReadoutTime.Label>
      <ReadoutMode Status="SuperValid" IsReadOnly="true">Single port</ReadoutMode>
      <ReadoutMode.Type Status="Valid" IsReadOnly="true">StringType</ReadoutMode.Type>
      <ReadoutMode.Default Status="Valid" IsReadOnly="true"></ReadoutMode.Default>
      <ReadoutMode.Label Status="Valid" IsReadOnly="true">采集|读出模式</ReadoutMode.Label>
      <ReadoutMode.GuiHint Status="Valid" IsReadOnly="true">GuiTextBox</ReadoutMode.GuiHint>
      <ReadoutMode.Enabled Status="Valid" IsReadOnly="true">false</ReadoutMode.Enabled>
      <ReadoutMode.Mode Status="Valid" IsReadOnly="true">Expert</ReadoutMode.Mode>
      <ReadoutPort Status="Valid">0</ReadoutPort>
      <ReadoutPort.Type Status="Valid" IsReadOnly="true">IntegerType</ReadoutPort.Type>
      <ReadoutPort.ListItems Status="Valid" IsReadOnly="true">4|4 Port|4 Port,2|2 Port|2 Port,1|1 Port|1 Port,0|Auto|Auto</ReadoutPort.ListItems>
      <ReadoutPort.Default Status="Valid" IsReadOnly="true">0</ReadoutPort.Default>
      <ReadoutPort.GuiHint Status="Valid" IsReadOnly="true">GuiComboBox</ReadoutPort.GuiHint>
      <ReadoutPort.Label Status="Valid" IsReadOnly="true">采集|读出口</ReadoutPort.Label>
      <ReadoutPort.Enabled Status="Valid" IsReadOnly="true">true</ReadoutPort.Enabled>
      <AntiGlow Status="Valid">1</AntiGlow>
      <AntiGlow.Type Status="Valid" IsReadOnly="true">IntegerType</AntiGlow.Type>
      <AntiGlow.ListItems Status="Valid" IsReadOnly="true">1|启用|启用,0|禁用|禁用</AntiGlow.ListItems>
      <AntiGlow.Default Status="Valid" IsReadOnly="true">1</AntiGlow.Default>
      <AntiGlow.Label Status="Valid" IsReadOnly="true">采集|防发光 - 边沿触发</AntiGlow.Label>
      <AntiGlow.Mode Status="Valid" IsReadOnly="true">Expert</AntiGlow.Mode>
      <AntiGlow.GuiHint Status="Valid" IsReadOnly="true">GuiComboBox</AntiGlow.GuiHint>
      <AntiGlow.Enabled Status="Valid" IsReadOnly="true">true</AntiGlow.Enabled>
      <PowerStateCurrent Status="Valid" IsReadOnly="true">激活</PowerStateCurrent>
      <PowerStateCurrent.Type Status="Valid" IsReadOnly="true">StringType</PowerStateCurrent.Type>
      <PowerStateCurrent.Default Status="Valid" IsReadOnly="true"></PowerStateCurrent.Default>
      <PowerStateCurrent.Label Status="Valid" IsReadOnly="true">采集|制冷</PowerStateCurrent.Label>
      <PowerStateCurrent.GuiHint Status="Valid" IsReadOnly="true">GuiTextBox</PowerStateCurrent.GuiHint>
      <PowerStateCurrent.Enabled Status="Valid" IsReadOnly="true">false</PowerStateCurrent.Enabled>
      <SnapWithSWTrigger Status="Valid">false</SnapWithSWTrigger>
      <SnapWithSWTrigger.Type Status="Valid" IsReadOnly="true">BoolType</SnapWithSWTrigger.Type>
      <SnapWithSWTrigger.Default Status="Valid" IsReadOnly="true">false</SnapWithSWTrigger.Default>
      <SnapWithSWTrigger.Enabled Status="Valid" IsReadOnly="true">true</SnapWithSWTrigger.Enabled>
      <SnapWithSWTrigger.Mode Status="Valid" IsReadOnly="true">Debug</SnapWithSWTrigger.Mode>
      <SnapWithSWTrigger.GuiHint Status="Valid" IsReadOnly="true">GuiCheckBox</SnapWithSWTrigger.GuiHint>
      <SnapWithSWTrigger.Label Status="Valid" IsReadOnly="true">软件触发拍摄</SnapWithSWTrigger.Label>
      <BlemishFiltering Status="Valid">true</BlemishFiltering>
      <BlemishFiltering.Type Status="Valid" IsReadOnly="true">BoolType</BlemishFiltering.Type>
      <BlemishFiltering.Default Status="Valid" IsReadOnly="true">true</BlemishFiltering.Default>
      <BlemishFiltering.Enabled Status="Valid" IsReadOnly="true">true</BlemishFiltering.Enabled>
      <BlemishFiltering.GuiHint Status="Valid" IsReadOnly="true">GuiCheckBox</BlemishFiltering.GuiHint>
      <BlemishFiltering.Mode Status="Valid" IsReadOnly="true">Expert</BlemishFiltering.Mode>
      <BlemishFiltering.Label Status="Valid" IsReadOnly="true">瑕疵过滤</BlemishFiltering.Label>
      <TileAdjustment Status="Valid">0</TileAdjustment>
      <TileAdjustment.Type Status="Valid" IsReadOnly="true">IntegerType</TileAdjustment.Type>
      <TileAdjustment.ListItems Status="Valid" IsReadOnly="true">0|Off|Off,1|Linear|Linear,2|Bilinear|Bilinear</TileAdjustment.ListItems>
      <TileAdjustment.Default Status="Valid" IsReadOnly="true">0</TileAdjustment.Default>
      <TileAdjustment.GuiHint Status="Valid" IsReadOnly="true">GuiComboBox</TileAdjustment.GuiHint>
      <TileAdjustment.Enabled Status="Valid" IsReadOnly="true">true</TileAdjustment.Enabled>
      <TileAdjustment.Mode Status="Valid" IsReadOnly="true">Expert</TileAdjustment.Mode>
      <TileAdjustment.Label Status="Valid" IsReadOnly="true">拼图调整</TileAdjustment.Label>
      <CameraBitsPerPixel Status="Valid">0</CameraBitsPerPixel>
      <CameraBitsPerPixel.Type Status="Valid" IsReadOnly="true">IntegerType</CameraBitsPerPixel.Type>
      <CameraBitsPerPixel.ListItems Status="Valid" IsReadOnly="true">0|14|14,1|12|12,2|8|8</CameraBitsPerPixel.ListItems>
      <CameraBitsPerPixel.Default Status="Valid" IsReadOnly="true">0</CameraBitsPerPixel.Default>
      <CameraBitsPerPixel.Enabled Status="Valid" IsReadOnly="true">true</CameraBitsPerPixel.Enabled>
      <CameraLUT1 Status="Valid">0</CameraLUT1>
      <CameraLUT1.Type Status="Valid" IsReadOnly="true">DoubleType</CameraLUT1.Type>
      <CameraLUT1.Default Status="Valid" IsReadOnly="true">0</CameraLUT1.Default>
      <CameraLUT1.Min Status="Valid" IsReadOnly="true">0</CameraLUT1.Min>
      <CameraLUT1.Max Status="Valid" IsReadOnly="true">1</CameraLUT1.Max>
      <CameraLUT1.Increment Status="Valid" IsReadOnly="true">0.01</CameraLUT1.Increment>
      <CameraLUT1.Enabled Status="Valid" IsReadOnly="true">false</CameraLUT1.Enabled>
      <CameraLUT2 Status="Valid">1</CameraLUT2>
      <CameraLUT2.Type Status="Valid" IsReadOnly="true">DoubleType</CameraLUT2.Type>
      <CameraLUT2.Default Status="Valid" IsReadOnly="true">1</CameraLUT2.Default>
      <CameraLUT2.Min Status="Valid" IsReadOnly="true">0</CameraLUT2.Min>
      <CameraLUT2.Max Status="Valid" IsReadOnly="true">1</CameraLUT2.Max>
      <CameraLUT2.Increment Status="Valid" IsReadOnly="true">0.01</CameraLUT2.Increment>
      <CameraLUT2.Enabled Status="Valid" IsReadOnly="true">false</CameraLUT2.Enabled>
      <CameraGamma Status="Valid">1</CameraGamma>
      <CameraGamma.Type Status="Valid" IsReadOnly="true">DoubleType</CameraGamma.Type>
      <CameraGamma.Default Status="Valid" IsReadOnly="true">1</CameraGamma.Default>
      <CameraGamma.Min Status="Valid" IsReadOnly="true">0.25</CameraGamma.Min>
      <CameraGamma.Max Status="Valid" IsReadOnly="true">4</CameraGamma.Max>
      <CameraGamma.Increment Status="Valid" IsReadOnly="true">0.01</CameraGamma.Increment>
      <CameraGamma.Enabled Status="Valid" IsReadOnly="true">false</CameraGamma.Enabled>
      <Temperature Status="SuperValid" IsReadOnly="true">18</Temperature>
      <Temperature.Type Status="Valid" IsReadOnly="true">DoubleType</Temperature.Type>
      <Temperature.Default Status="Valid" IsReadOnly="true">-20</Temperature.Default>
      <Temperature.GuiHint Status="Valid" IsReadOnly="true">GuiTextBox</Temperature.GuiHint>
      <Temperature.Label Status="Valid" IsReadOnly="true">温度|温度</Temperature.Label>
      <Temperature.Enabled Status="Valid" IsReadOnly="true">false</Temperature.Enabled>
      <TemperatureState Status="SuperValid" IsReadOnly="true">Stable</TemperatureState>
      <TemperatureState.Type Status="Valid" IsReadOnly="true">IntegerType</TemperatureState.Type>
      <TemperatureState.ListItems Status="Valid" IsReadOnly="true">0|稳定|稳定,1|不稳定|不稳定,2|制冷|制冷,3|加热|加热</TemperatureState.ListItems>
      <TemperatureState.Default Status="Valid" IsReadOnly="true">1</TemperatureState.Default>
      <TemperatureState.GuiHint Status="Valid" IsReadOnly="true">GuiTextBox</TemperatureState.GuiHint>
      <TemperatureState.Label Status="Valid" IsReadOnly="true">温度|温度状态</TemperatureState.Label>
      <TemperatureState.Enabled Status="Valid" IsReadOnly="true">true</TemperatureState.Enabled>
      <TargetTemperature Status="Valid">18</TargetTemperature>
      <TargetTemperature.Type Status="Valid" IsReadOnly="true">DoubleType</TargetTemperature.Type>
      <TargetTemperature.Default Status="Valid" IsReadOnly="true">18</TargetTemperature.Default>
      <TargetTemperature.Min Status="Valid" IsReadOnly="true">18</TargetTemperature.Min>
      <TargetTemperature.Max Status="Valid" IsReadOnly="true">50</TargetTemperature.Max>
      <TargetTemperature.Increment Status="Valid" IsReadOnly="true">1</TargetTemperature.Increment>
      <TargetTemperature.GuiHint Status="Valid" IsReadOnly="true">GuiSlider</TargetTemperature.GuiHint>
      <TargetTemperature.Label Status="Valid" IsReadOnly="true">温度|目标温度</TargetTemperature.Label>
      <TargetTemperature.Enabled Status="Valid" IsReadOnly="true">true</TargetTemperature.Enabled>
      <TargetTemperature.Mode Status="Valid" IsReadOnly="true">Expert</TargetTemperature.Mode>
      <CoolingPowerInfo Status="SuperValid" IsReadOnly="true">86 / 195</CoolingPowerInfo>
      <CoolingPowerInfo.Type Status="Valid" IsReadOnly="true">StringType</CoolingPowerInfo.Type>
      <CoolingPowerInfo.Default Status="Valid" IsReadOnly="true"></CoolingPowerInfo.Default>
      <CoolingPowerInfo.Label Status="Valid" IsReadOnly="true">温度|冷却功率</CoolingPowerInfo.Label>
      <CoolingPowerInfo.Enabled Status="Valid" IsReadOnly="true">true</CoolingPowerInfo.Enabled>
      <CoolingPowerInfo.Mode Status="Valid" IsReadOnly="true">Expert</CoolingPowerInfo.Mode>
      <CoolingPowerInfo.GuiHint Status="Valid" IsReadOnly="true">GuiTextBox</CoolingPowerInfo.GuiHint>
      <PreProcessingMemoryBuffersCount Status="Valid">0</PreProcessingMemoryBuffersCount>
      <PreProcessingMemoryBuffersCount.Type Status="Valid" IsReadOnly="true">IntegerType</PreProcessingMemoryBuffersCount.Type>
      <PreProcessingMemoryBuffersCount.Default Status="Valid" IsReadOnly="true">0</PreProcessingMemoryBuffersCount.Default>
      <PreProcessingMemoryBuffersCount.GuiHint Status="Valid" IsReadOnly="true">GuiSlider</PreProcessingMemoryBuffersCount.GuiHint>
      <PreProcessingMemoryBuffersCount.Enabled Status="Valid" IsReadOnly="true">true</PreProcessingMemoryBuffersCount.Enabled>
      <PreProcessingMemoryBuffersCount.Min Status="Valid" IsReadOnly="true">0</PreProcessingMemoryBuffersCount.Min>
      <PreProcessingMemoryBuffersCount.Max Status="Valid" IsReadOnly="true">10000</PreProcessingMemoryBuffersCount.Max>
      <PreProcessingMemoryBuffersCount.Mode Status="Valid" IsReadOnly="true">Debug</PreProcessingMemoryBuffersCount.Mode>
      <PreProcessingDiscBuffersCount Status="Valid">0</PreProcessingDiscBuffersCount>
      <PreProcessingDiscBuffersCount.Type Status="Valid" IsReadOnly="true">IntegerType</PreProcessingDiscBuffersCount.Type>
      <PreProcessingDiscBuffersCount.Default Status="Valid" IsReadOnly="true">0</PreProcessingDiscBuffersCount.Default>
      <PreProcessingDiscBuffersCount.GuiHint Status="Valid" IsReadOnly="true">GuiSlider</PreProcessingDiscBuffersCount.GuiHint>
      <PreProcessingDiscBuffersCount.Enabled Status="Valid" IsReadOnly="true">true</PreProcessingDiscBuffersCount.Enabled>
      <PreProcessingDiscBuffersCount.Min Status="Valid" IsReadOnly="true">0</PreProcessingDiscBuffersCount.Min>
      <PreProcessingDiscBuffersCount.Max Status="Valid" IsReadOnly="true">10000</PreProcessingDiscBuffersCount.Max>
      <PreProcessingDiscBuffersCount.Mode Status="Valid" IsReadOnly="true">Debug</PreProcessingDiscBuffersCount.Mode>
      <DiscMemoryType Status="Valid">false</DiscMemoryType>
      <DiscMemoryType.Type Status="Valid" IsReadOnly="true">BoolType</DiscMemoryType.Type>
      <DiscMemoryType.Default Status="Valid" IsReadOnly="true">false</DiscMemoryType.Default>
      <DiscMemoryType.Enabled Status="Valid" IsReadOnly="true">true</DiscMemoryType.Enabled>
      <DiscMemoryType.Mode Status="Valid" IsReadOnly="true">Debug</DiscMemoryType.Mode>
      <DiscMemoryType.GuiHint Status="Valid" IsReadOnly="true">GuiCheckBox</DiscMemoryType.GuiHint>
      <ApplyParametersCommand Status="Valid"></ApplyParametersCommand>
      <ApplyParametersCommand.Type Status="Valid" IsReadOnly="true">StringType</ApplyParametersCommand.Type>
      <ApplyParametersCommand.Default Status="Valid" IsReadOnly="true"></ApplyParametersCommand.Default>
      <ApplyParametersCommand.Enabled Status="Valid" IsReadOnly="true">true</ApplyParametersCommand.Enabled>
      <ApplyParametersCommand.Label Status="Valid" IsReadOnly="true">Apply</ApplyParametersCommand.Label>
      <ApplyParametersCommand.GuiHint Status="Valid" IsReadOnly="true">GuiButton</ApplyParametersCommand.GuiHint>
      <ApplyParametersCommand.Mode Status="Valid" IsReadOnly="true">Debug, NoPersist</ApplyParametersCommand.Mode>
      <Compression Status="Valid">false</Compression>
      <Compression.Type Status="Valid" IsReadOnly="true">BoolType</Compression.Type>
      <Compression.Default Status="Valid" IsReadOnly="true">false</Compression.Default>
      <Compression.Label Status="Valid" IsReadOnly="true">采集|8位压缩</Compression.Label>
      <Compression.GuiHint Status="Valid" IsReadOnly="true">GuiCheckBox</Compression.GuiHint>
      <Compression.Enabled Status="Valid" IsReadOnly="true">true</Compression.Enabled>
      <Compression.Mode Status="Valid" IsReadOnly="true">Expert</Compression.Mode>
      <ContinuousAcquisitionMode Status="Valid">0</ContinuousAcquisitionMode>
      <ContinuousAcquisitionMode.Type Status="Valid" IsReadOnly="true">IntegerType</ContinuousAcquisitionMode.Type>
      <ContinuousAcquisitionMode.ListItems Status="Valid" IsReadOnly="true">0|Normal|正常,1|Burst|分帧,2|LineScan|线扫描,4|MultiSnap|MultiSnap</ContinuousAcquisitionMode.ListItems>
      <ContinuousAcquisitionMode.Default Status="Valid" IsReadOnly="true">0</ContinuousAcquisitionMode.Default>
      <SequenceCount Status="Valid">0</SequenceCount>
      <SequenceCount.GuiHint Status="Valid" IsReadOnly="true">GuiNone</SequenceCount.GuiHint>
      <SequenceCount.Mode Status="Valid" IsReadOnly="true">Expert, NoPersist</SequenceCount.Mode>
      <SequenceProgress Status="Valid">true</SequenceProgress>
      <SequenceProgress.Type Status="Valid" IsReadOnly="true">BoolType</SequenceProgress.Type>
      <SequenceProgress.Default Status="Valid" IsReadOnly="true">true</SequenceProgress.Default>
      <SequenceProgress.GuiHint Status="Valid" IsReadOnly="true">GuiNone</SequenceProgress.GuiHint>
      <ContinuousAcquisitionMode.GuiHint Status="Valid" IsReadOnly="true">GuiNone</ContinuousAcquisitionMode.GuiHint>
      <ContinuousAcquisitionMode.Mode Status="Valid" IsReadOnly="true">NoPersist</ContinuousAcquisitionMode.Mode>
      <LEDIntensity Status="Valid">9</LEDIntensity>
      <LEDIntensity.Type Status="Valid" IsReadOnly="true">IntegerType</LEDIntensity.Type>
      <LEDIntensity.Default Status="Valid" IsReadOnly="true">9</LEDIntensity.Default>
      <LEDIntensity.GuiHint Status="Valid" IsReadOnly="true">GuiSlider</LEDIntensity.GuiHint>
      <LEDIntensity.Enabled Status="Valid" IsReadOnly="true">true</LEDIntensity.Enabled>
      <LEDIntensity.Label Status="Valid" IsReadOnly="true">主 LED</LEDIntensity.Label>
      <LEDIntensity.Min Status="Valid" IsReadOnly="true">0</LEDIntensity.Min>
      <LEDIntensity.Max Status="Valid" IsReadOnly="true">9</LEDIntensity.Max>
      <LEDIntensity.Mode Status="Valid" IsReadOnly="true">Expert</LEDIntensity.Mode>
      <USBChannelState1 Status="Valid" IsReadOnly="true">HighSpeed</USBChannelState1>
      <USBChannelState1.Type Status="Valid" IsReadOnly="true">StringType</USBChannelState1.Type>
      <USBChannelState1.Default Status="Valid" IsReadOnly="true"></USBChannelState1.Default>
      <USBChannelState1.GuiHint Status="Valid" IsReadOnly="true">GuiTextBox</USBChannelState1.GuiHint>
      <USBChannelState1.Enabled Status="Valid" IsReadOnly="true">false</USBChannelState1.Enabled>
      <USBChannelState1.Label Status="Valid" IsReadOnly="true">USB 通道 1</USBChannelState1.Label>
      <USBChannelState1.Mode Status="Valid" IsReadOnly="true">Expert</USBChannelState1.Mode>
      <USBChannelState2 Status="Valid" IsReadOnly="true">HighSpeed</USBChannelState2>
      <USBChannelState2.Type Status="Valid" IsReadOnly="true">StringType</USBChannelState2.Type>
      <USBChannelState2.Default Status="Valid" IsReadOnly="true"></USBChannelState2.Default>
      <USBChannelState2.GuiHint Status="Valid" IsReadOnly="true">GuiTextBox</USBChannelState2.GuiHint>
      <USBChannelState2.Enabled Status="Valid" IsReadOnly="true">false</USBChannelState2.Enabled>
      <USBChannelState2.Label Status="Valid" IsReadOnly="true">USB 通道 2</USBChannelState2.Label>
      <USBChannelState2.Mode Status="Valid" IsReadOnly="true">Expert</USBChannelState2.Mode>
      <USBConnectionColorIndicator Status="Valid" IsReadOnly="true">0 255 0 </USBConnectionColorIndicator>
      <USBConnectionColorIndicator.Type Status="Valid" IsReadOnly="true">StringType</USBConnectionColorIndicator.Type>
      <USBConnectionColorIndicator.Default Status="Valid" IsReadOnly="true"></USBConnectionColorIndicator.Default>
      <USBConnectionColorIndicator.GuiHint Status="Valid" IsReadOnly="true">GuiColorIndicator</USBConnectionColorIndicator.GuiHint>
      <USBConnectionColorIndicator.Enabled Status="Valid" IsReadOnly="true">true</USBConnectionColorIndicator.Enabled>
      <USBConnectionColorIndicator.Mode Status="Valid" IsReadOnly="true">NoPersist</USBConnectionColorIndicator.Mode>
      <USBConnectionColorIndicator.Label Status="Valid" IsReadOnly="true">采集|USB 状态 - 相机 LED</USBConnectionColorIndicator.Label>
      <LEDIntensityTrigger Status="Valid">9</LEDIntensityTrigger>
      <LEDIntensityTrigger.Type Status="Valid" IsReadOnly="true">IntegerType</LEDIntensityTrigger.Type>
      <LEDIntensityTrigger.Default Status="Valid" IsReadOnly="true">9</LEDIntensityTrigger.Default>
      <LEDIntensityTrigger.GuiHint Status="Valid" IsReadOnly="true">GuiSlider</LEDIntensityTrigger.GuiHint>
      <LEDIntensityTrigger.Enabled Status="Valid" IsReadOnly="true">true</LEDIntensityTrigger.Enabled>
      <LEDIntensityTrigger.Label Status="Valid" IsReadOnly="true">触发 LED</LEDIntensityTrigger.Label>
      <LEDIntensityTrigger.Min Status="Valid" IsReadOnly="true">0</LEDIntensityTrigger.Min>
      <LEDIntensityTrigger.Max Status="Valid" IsReadOnly="true">9</LEDIntensityTrigger.Max>
      <LEDIntensityTrigger.Mode Status="Valid" IsReadOnly="true">Expert</LEDIntensityTrigger.Mode>
      <CameraIdentifier Status="Valid" IsReadOnly="true">Axiocam506c_S3901</CameraIdentifier>
      <CameraIdentifier.Type Status="Valid" IsReadOnly="true">StringType</CameraIdentifier.Type>
      <CameraIdentifier.Default Status="Valid" IsReadOnly="true"></CameraIdentifier.Default>
      <CameraIdentifier.GuiHint Status="Valid" IsReadOnly="true">GuiTextBox</CameraIdentifier.GuiHint>
      <CameraIdentifier.DisplayOrder Status="Valid" IsReadOnly="true">-999</CameraIdentifier.DisplayOrder>
      <CameraIdentifier.Label Status="Valid" IsReadOnly="true">相机标示</CameraIdentifier.Label>
      <AutomaticTriggerControl Status="Valid">true</AutomaticTriggerControl>
      <AutomaticTriggerControl.Type Status="Valid" IsReadOnly="true">BoolType</AutomaticTriggerControl.Type>
      <AutomaticTriggerControl.Default Status="Valid" IsReadOnly="true">true</AutomaticTriggerControl.Default>
      <AutomaticTriggerControl.Enabled Status="Valid" IsReadOnly="true">true</AutomaticTriggerControl.Enabled>
      <AutomaticTriggerControl.Label Status="Valid" IsReadOnly="true">采集|自动触发控制</AutomaticTriggerControl.Label>
      <AutomaticTriggerControl.Mode Status="Valid" IsReadOnly="true">Expert, NoPersist</AutomaticTriggerControl.Mode>
      <AutomaticTriggerControl.GuiHint Status="Valid" IsReadOnly="true">GuiNone</AutomaticTriggerControl.GuiHint>
      <SuppressTemperatureWarnings Status="Valid">false</SuppressTemperatureWarnings>
      <SuppressTemperatureWarnings.Type Status="Valid" IsReadOnly="true">BoolType</SuppressTemperatureWarnings.Type>
      <SuppressTemperatureWarnings.Default Status="Valid" IsReadOnly="true">false</SuppressTemperatureWarnings.Default>
      <SuppressTemperatureWarnings.Mode Status="Valid" IsReadOnly="true">NoPersist</SuppressTemperatureWarnings.Mode>
      <Resolution.Enabled Status="Valid" IsReadOnly="true">true</Resolution.Enabled>
      <BinningList.Enabled Status="Valid" IsReadOnly="true">true</BinningList.Enabled>
      <Frame.Enabled Status="Valid" IsReadOnly="true">true</Frame.Enabled>
      <LiveImageFrame.Max Status="Valid" IsReadOnly="true">0,0,2752,2208</LiveImageFrame.Max>
      <HDRBits.Enabled Status="Valid" IsReadOnly="true">false</HDRBits.Enabled>
      <SequenceCount.Enabled Status="Valid" IsReadOnly="true">false</SequenceCount.Enabled>
      <BinningExposureDependency.Type Status="Valid" IsReadOnly="true">IntegerType</BinningExposureDependency.Type>
      <BinningExposureDependency.Default Status="Valid" IsReadOnly="true">2</BinningExposureDependency.Default>
      <BinningExposureDependency.Label Status="Valid" IsReadOnly="true">合并曝光依赖性</BinningExposureDependency.Label>
      <BinningExposureDependency.GuiHint Status="Valid" IsReadOnly="true">GuiTextBox</BinningExposureDependency.GuiHint>
      <BinningExposureDependency.Mode Status="Valid" IsReadOnly="true">Debug, NoPersist</BinningExposureDependency.Mode>
      <AdaptExposureByBinningChange Status="Valid">false</AdaptExposureByBinningChange>
      <AdaptExposureByBinningChange.Type Status="Valid" IsReadOnly="true">BoolType</AdaptExposureByBinningChange.Type>
      <AdaptExposureByBinningChange.Default Status="Valid" IsReadOnly="true">false</AdaptExposureByBinningChange.Default>
      <AdaptExposureByBinningChange.GuiHint Status="Valid" IsReadOnly="true">GuiCheckBox</AdaptExposureByBinningChange.GuiHint>
      <AdaptExposureByBinningChange.Label Status="Valid" IsReadOnly="true">亮度不依赖于合并</AdaptExposureByBinningChange.Label>
      <AdaptExposureByBinningChange.Enabled Status="Valid" IsReadOnly="true">true</AdaptExposureByBinningChange.Enabled>
      <ShadingReferenceSource.Type.Readonly Status="Valid">true</ShadingReferenceSource.Type.Readonly>
      <ShadingReferenceSource.ListItems.Readonly Status="Valid">true</ShadingReferenceSource.ListItems.Readonly>
      <ShadingReferenceSource.Default.Readonly Status="Valid">true</ShadingReferenceSource.Default.Readonly>
      <ShadingReferenceSource.GuiHint.Readonly Status="Valid">true</ShadingReferenceSource.GuiHint.Readonly>
      <DeliverExactFrame.Type.Readonly Status="Valid">true</DeliverExactFrame.Type.Readonly>
      <DeliverExactFrame.Default.Readonly Status="Valid">true</DeliverExactFrame.Default.Readonly>
      <DeliverExactFrame.Mode.Readonly Status="Valid">true</DeliverExactFrame.Mode.Readonly>
      <DeliverExactFrame.GuiHint.Readonly Status="Valid">true</DeliverExactFrame.GuiHint.Readonly>
      <SequenceCount.GuiHint.Readonly Status="Valid">true</SequenceCount.GuiHint.Readonly>
      <SequenceCount.Mode.Readonly Status="Valid">true</SequenceCount.Mode.Readonly>
      <SequenceCount.Enabled.Readonly Status="Valid">true</SequenceCount.Enabled.Readonly>
    </ParameterCollection>
    <Configuration>
      <Device Id="Microscope" Name="" UniqueName="" Model="" IsAvailable="true" IsBroken="false" IsBrokenReason="" Motorization="None" IsEmitter="false" IsDetector="false" FirmwareDate="" FirmwareName="" FirmwareVersion="" SerialNumber="">
        <StandSpecification></StandSpecification>
        <Devices>
          <DeviceRef Id="CameraUnmounted0.Axiocam506c"></DeviceRef>
        </Devices>
        <BeamPaths></BeamPaths>
      </Device>
      <Device Id="CameraUnmounted0.Axiocam506c" Name="Axiocam 506" UniqueName="Axiocam506c_S3901" Model="Axiocam506c" IsAvailable="true" IsBroken="false" IsBrokenReason="" Motorization="Motorized" IsEmitter="false" IsDetector="true" FirmwareDate="" FirmwareName="" FirmwareVersion="" SerialNumber="" IsVisibleInGUI="true" NeedsExperimentStateChange="false"></Device>
    </Configuration>
  </HardwareSetting>
  <CustomAttributes>
    <OverviewImageScalingFactor>1</OverviewImageScalingFactor>
  </CustomAttributes>
  <Information>
    <User Id="0" />
    <Application>
      <Name>ZEN (blue edition)</Name>
      <Version>3.7.97.03000</Version>
      <BuildId>3.16.23053.116</BuildId>
    </Application>
    <Document>
      <CreationDate>2023-05-22T13:31:28.2761339+08:00</CreationDate>
      <UserName>Administrator</UserName>
    </Document>
    <Image>
      <SizeX>2752</SizeX>
      <SizeY>2208</SizeY>
      <OriginalCompressionMethod>Uncompressed</OriginalCompressionMethod>
      <OriginalEncodingQuality>100</OriginalEncodingQuality>
      <AcquisitionDateAndTime>2023-05-22T05:31:28.275136Z</AcquisitionDateAndTime>
      <SizeC>1</SizeC>
      <ComponentBitCount>8</ComponentBitCount>
      <PixelType>Bgr24</PixelType>
      <Dimensions>
        <Channels>
          <Channel Id="Channel:0" Name="C1">
            <Color>#00FFFFFF</Color>
            <Fluor>C1</Fluor>
            <ExposureTime>1600000000</ExposureTime>
            <IlluminationType>Other</IlluminationType>
            <ContrastMethod>不确定的</ContrastMethod>
            <Reflector>DAPI</Reflector>
            <PixelType>Bgr24</PixelType>
            <ComponentBitCount>8</ComponentBitCount>
            <AcquisitionMode>WideField</AcquisitionMode>
            <DetectorSettings>
              <Binning>1,1</Binning>
              <HasFocusRoi>true</HasFocusRoi>
              <Detector Id="Detector:Axiocam 506" />
            </DetectorSettings>
            <FilterSetRef Id="FilterSet:1" />
          </Channel>
        </Channels>
        <Tracks>
          <Track Id="Track:1">
            <ChannelRefs>
              <ChannelRef Id="Channel:0" />
            </ChannelRefs>
          </Track>
        </Tracks>
        <X>
          <AxisOrientation>-1</AxisOrientation>
        </X>
        <Y>
          <AxisOrientation>-1</AxisOrientation>
        </Y>
        <T>
          <StartTime>2023-05-22T05:31:28.275136Z</StartTime>
          <Positions>
            <BinaryList>
              <AttachmentName>TimeStamps</AttachmentName>
            </BinaryList>
          </Positions>
        </T>
        <Z>
          <XYZHandedness>Undefined</XYZHandedness>
          <ZAxisDirection>Undefined</ZAxisDirection>
          <StartPosition>0</StartPosition>
        </Z>
      </Dimensions>
      <ObjectiveSettings>
        <ObjectiveRef Id="Objective:1" />
      </ObjectiveSettings>
      <MicroscopeRef Id="Microscope:1" />
      <MicroscopeSettings>
        <EyepieceSettings>
          <TotalMagnification>20</TotalMagnification>
        </EyepieceSettings>
      </MicroscopeSettings>
      <TubeLenses>
        <TubeLensRef Id="TubeLens:1" />
      </TubeLenses>
      <Session SessionId="d80adeac-f0e7-4836-a7eb-6045abb272b4" SessionName="LM - 20230522_122147" SessionCreation="Uncalibrated">
        <SessionMatrix>1 0 0 0 0 -1 0 0 0 0 1 0 0 0 0 1</SessionMatrix>
        <HolderCwsId>0</HolderCwsId>
        <SessionCount>0</SessionCount>
      </Session>
    </Image>
    <Instrument>
      <Microscopes>
        <Microscope Id="Microscope:1" Name="其他显微镜" />
      </Microscopes>
      <Detectors>
        <Detector Id="Detector:Axiocam 506" Name="Axiocam 506">
          <GammaDefault>0.45</GammaDefault>
          <Manufacturer>
            <Model>Axiocam506c</Model>
          </Manufacturer>
          <Adapter>
            <Magnification>1</Magnification>
            <Manufacturer>
              <Model>1.0x</Model>
            </Manufacturer>
          </Adapter>
        </Detector>
      </Detectors>
      <Objectives>
        <Objective Id="Objective:1" Name="20x">
          <NominalMagnification>20</NominalMagnification>
        </Objective>
      </Objectives>
      <TubeLenses>
        <TubeLens Id="TubeLens:1" Name="1.0x">
          <Magnification>1</Magnification>
        </TubeLens>
      </TubeLenses>
    </Instrument>
  </Information>
  <Scaling>
    <Metadata />
    <AutoScaling>
      <Type>Theoretic</Type>
      <Objective>20 x</Objective>
      <OptovarMagnification>1</OptovarMagnification>
      <CameraName>Axiocam 506</CameraName>
      <CameraAdapterMagnification>1</CameraAdapterMagnification>
      <CameraPixelDistance>4.54,4.54</CameraPixelDistance>
    </AutoScaling>
    <Items>
      <Pixel Id="Z">
        <Value>1</Value>
      </Pixel>
      <Distance Id="X">
        <Value>2.2699999999999998E-07</Value>
        <DefaultUnitFormat>µm</DefaultUnitFormat>
      </Distance>
      <Distance Id="Y">
        <Value>2.2699999999999998E-07</Value>
        <DefaultUnitFormat>µm</DefaultUnitFormat>
      </Distance>
    </Items>
  </Scaling>
  <DisplaySetting>
    <Channels>
      <Channel Id="Channel:0" Name="C1">
        <BitCountRange>8</BitCountRange>
        <PixelType>Bgr24</PixelType>
        <DyeName>C1</DyeName>
        <ShortName>C1</ShortName>
        <ColorMode>None</ColorMode>
      </Channel>
    </Channels>
    <ToneMapping>
      <Mode>None</Mode>
      <EnhanceClipLimit>3</EnhanceClipLimit>
      <EnhanceRegionSizePercentage>15</EnhanceRegionSizePercentage>
    </ToneMapping>
    <ViewerRotations>0</ViewerRotations>
  </DisplaySetting>
  <Layers />
</ImageMetadata>
