# Supplementary material for: Integration of RRBS and RNA-seq unravels the regulatory role of DNMT3A in porcine Sertoli cell proliferation
Source: Front Genet. 2024 Jan 9;14:1302351. doi: 10.3389/fgene.2023.1302351 (PMC10803568; doi:10.3389/fgene.2023.1302351)
Supplement: Supplementary file 17 [file Table8.xlsx]

## Sheet: Table8
id	num	pvalue	per	ratio	class	ID	Descrption	Pvalue	Qvalue	Up	Down	fg_num	bg_num
GO:0005515 protein binding	26	0.000113219	78.788	0.004	Molecular Function	GO:0005515	protein binding	0.000113219	0.0175489	18	8	26	6719
GO:0001944 vasculature development	7	3.96735e-05	24.138	0.014	Biological Process	GO:0001944	vasculature development	3.96735e-05	0.0177466	5	2	7	493
GO:0072358 cardiovascular system development	8	4.65537e-05	27.586	0.011	Biological Process	GO:0072358	cardiovascular system development	4.65537e-05	0.0177466	5	3	8	698
GO:0072359 circulatory system development	8	4.89787e-05	27.586	0.011	Biological Process	GO:0072359	circulatory system development	4.89787e-05	0.0177466	5	3	8	703
GO:0001568 blood vessel development	6	0.000284733	20.69	0.013	Biological Process	GO:0001568	blood vessel development	0.000284733	0.0469646	4	2	6	473
GO:0023057 negative regulation of signaling	8	0.000298185	27.586	0.009	Biological Process	GO:0023057	negative regulation of signaling	0.000298185	0.0469646	6	2	8	911
GO:0044707 single-multicellular organism process	17	0.000337553	58.621	0.004	Biological Process	GO:0044707	single-multicellular organism process	0.000337553	0.0469646	11	6	17	3941
GO:0021783 preganglionic parasympathetic fiber development	2	0.000342793	6.897	0.143	Biological Process	GO:0021783	preganglionic parasympathetic fiber development	0.000342793	0.0469646	2	0	2	14
GO:0010648 negative regulation of cell communication	8	0.000345645	27.586	0.009	Biological Process	GO:0010648	negative regulation of cell communication	0.000345645	0.0469646	6	2	8	931
GO:0001525 angiogenesis	5	0.000438483	17.241	0.015	Biological Process	GO:0001525	angiogenesis	0.000438483	0.049015	3	2	5	330
GO:0048486 parasympathetic nervous system development	2	0.00045092	6.897	0.125	Biological Process	GO:0048486	parasympathetic nervous system development	0.00045092	0.049015	2	0	2	16
GO:0002092 positive regulation of receptor internalization	2	0.000573506	6.897	0.111	Biological Process	GO:0002092	positive regulation of receptor internalization	0.000573506	0.0566728	1	1	2	18
GO:0044767 single-organism developmental process	16	0.00100283	55.172	0.004	Biological Process	GO:0044767	single-organism developmental process	0.00100283	0.0662467	11	5	16	3868
GO:0048514 blood vessel morphogenesis	5	0.00108268	17.241	0.012	Biological Process	GO:0048514	blood vessel morphogenesis	0.00108268	0.0662467	3	2	5	403
GO:0032502 developmental process	16	0.00111165	55.172	0.004	Biological Process	GO:0032502	developmental process	0.00111165	0.0662467	11	5	16	3902
GO:0031952 regulation of protein autophosphorylation	2	0.00111485	6.897	0.08	Biological Process	GO:0031952	regulation of protein autophosphorylation	0.00111485	0.0662467	1	1	2	25
GO:0009968 negative regulation of signal transduction	7	0.00114312	24.138	0.008	Biological Process	GO:0009968	negative regulation of signal transduction	0.00114312	0.0662467	5	2	7	852
GO:0048646 anatomical structure formation involved in morphogenesis	7	0.00115894	24.138	0.008	Biological Process	GO:0048646	anatomical structure formation involved in morphogenesis	0.00115894	0.0662467	5	2	7	854
GO:0010605 negative regulation of macromolecule metabolic process	10	0.00122717	34.483	0.006	Biological Process	GO:0010605	negative regulation of macromolecule metabolic process	0.00122717	0.0662467	8	2	10	1720
GO:0010629 negative regulation of gene expression	8	0.00144455	27.586	0.007	Biological Process	GO:0010629	negative regulation of gene expression	0.00144455	0.0662467	7	1	8	1155
GO:0048523 negative regulation of cellular process	14	0.00150824	48.276	0.004	Biological Process	GO:0048523	negative regulation of cellular process	0.00150824	0.0662467	9	5	14	3193
GO:0045892 negative regulation of transcription, DNA-templated	7	0.00151349	24.138	0.008	Biological Process	GO:0045892	negative regulation of transcription, DNA-templated	0.00151349	0.0662467	6	1	7	894
GO:1903507 negative regulation of nucleic acid-templated transcription	7	0.00154318	24.138	0.008	Biological Process	GO:1903507	negative regulation of nucleic acid-templated transcription	0.00154318	0.0662467	6	1	7	897
GO:0090288 negative regulation of cellular response to growth factor stimulus	3	0.00158233	10.345	0.026	Biological Process	GO:0090288	negative regulation of cellular response to growth factor stimulus	0.00158233	0.0662467	2	1	3	117
GO:0002090 regulation of receptor internalization	2	0.0016066	6.897	0.067	Biological Process	GO:0002090	regulation of receptor internalization	0.0016066	0.0662467	1	1	2	30
GO:0060428 lung epithelium development	2	0.0016066	6.897	0.067	Biological Process	GO:0060428	lung epithelium development	0.0016066	0.0662467	2	0	2	30
GO:0007275 multicellular organism development	14	0.00160792	48.276	0.004	Biological Process	GO:0007275	multicellular organism development	0.00160792	0.0662467	9	5	14	3213
GO:1902679 negative regulation of RNA biosynthetic process	7	0.0016455	24.138	0.008	Biological Process	GO:1902679	negative regulation of RNA biosynthetic process	0.0016455	0.0662467	6	1	7	907
GO:0060183 apelin receptor signaling pathway	1	0.00198984	3.448	1	Biological Process	GO:0060183	apelin receptor signaling pathway	0.00198984	0.0675925	1	0	1	1
GO:0090291 negative regulation of osteoclast proliferation	1	0.00198984	3.448	1	Biological Process	GO:0090291	negative regulation of osteoclast proliferation	0.00198984	0.0675925	0	1	1	1
GO:0097532 stress response to acid chemical	1	0.00198984	3.448	1	Biological Process	GO:0097532	stress response to acid chemical	0.00198984	0.0675925	1	0	1	1
GO:0097533 cellular stress response to acid chemical	1	0.00198984	3.448	1	Biological Process	GO:0097533	cellular stress response to acid chemical	0.00198984	0.0675925	1	0	1	1
GO:1904022 positive regulation of G-protein coupled receptor internalization	1	0.00198984	3.448	1	Biological Process	GO:1904022	positive regulation of G-protein coupled receptor internalization	0.00198984	0.0675925	1	0	1	1
GO:0051253 negative regulation of RNA metabolic process	7	0.0020967	24.138	0.007	Biological Process	GO:0051253	negative regulation of RNA metabolic process	0.0020967	0.069064	6	1	7	946
GO:0048260 positive regulation of receptor-mediated endocytosis	2	0.00218404	6.897	0.057	Biological Process	GO:0048260	positive regulation of receptor-mediated endocytosis	0.00218404	0.069825	1	1	2	35
GO:0048483 autonomic nervous system development	2	0.00230967	6.897	0.056	Biological Process	GO:0048483	autonomic nervous system development	0.00230967	0.071106	2	0	2	36
GO:0010646 regulation of cell communication	11	0.00241542	37.931	0.005	Biological Process	GO:0010646	regulation of cell communication	0.00241542	0.071106	8	3	11	2220
GO:0009892 negative regulation of metabolic process	10	0.00242035	34.483	0.005	Biological Process	GO:0009892	negative regulation of metabolic process	0.00242035	0.071106	8	2	10	1879
GO:0032501 multicellular organismal process	17	0.00266022	58.621	0.004	Biological Process	GO:0032501	multicellular organismal process	0.00266022	0.0760963	11	6	17	4648
GO:0021545 cranial nerve development	2	0.00284554	6.897	0.05	Biological Process	GO:0021545	cranial nerve development	0.00284554	0.0773266	2	0	2	40
GO:0030199 collagen fibril organization	2	0.00284554	6.897	0.05	Biological Process	GO:0030199	collagen fibril organization	0.00284554	0.0773266	0	2	2	40
GO:0048519 negative regulation of biological process	14	0.00295731	48.276	0.004	Biological Process	GO:0048519	negative regulation of biological process	0.00295731	0.0773266	9	5	14	3413
GO:0030514 negative regulation of BMP signaling pathway	2	0.00298778	6.897	0.049	Biological Process	GO:0030514	negative regulation of BMP signaling pathway	0.00298778	0.0773266	1	1	2	41
GO:0045934 negative regulation of nucleobase-containing compound metabolic process	7	0.00358469	24.138	0.007	Biological Process	GO:0045934	negative regulation of nucleobase-containing compound metabolic process	0.00358469	0.078503	6	1	7	1040
GO:0046620 regulation of organ growth	2	0.00358948	6.897	0.044	Biological Process	GO:0046620	regulation of organ growth	0.00358948	0.078503	1	1	2	45
GO:2000113 negative regulation of cellular macromolecule biosynthetic process	7	0.00366244	24.138	0.007	Biological Process	GO:2000113	negative regulation of cellular macromolecule biosynthetic process	0.00366244	0.078503	6	1	7	1044
GO:0021564 vagus nerve development	1	0.00397587	3.448	0.5	Biological Process	GO:0021564	vagus nerve development	0.00397587	0.078503	1	0	1	2
GO:0021649 vestibulocochlear nerve structural organization	1	0.00397587	3.448	0.5	Biological Process	GO:0021649	vestibulocochlear nerve structural organization	0.00397587	0.078503	1	0	1	2
GO:0043000 Golgi to plasma membrane CFTR protein transport	1	0.00397587	3.448	0.5	Biological Process	GO:0043000	Golgi to plasma membrane CFTR protein transport	0.00397587	0.078503	0	1	1	2
GO:0061552 ganglion morphogenesis	1	0.00397587	3.448	0.5	Biological Process	GO:0061552	ganglion morphogenesis	0.00397587	0.078503	1	0	1	2
GO:1900086 positive regulation of peptidyl-tyrosine autophosphorylation	1	0.00397587	3.448	0.5	Biological Process	GO:1900086	positive regulation of peptidyl-tyrosine autophosphorylation	0.00397587	0.078503	0	1	1	2
GO:1900154 regulation of bone trabecula formation	1	0.00397587	3.448	0.5	Biological Process	GO:1900154	regulation of bone trabecula formation	0.00397587	0.078503	0	1	1	2
GO:1900155 negative regulation of bone trabecula formation	1	0.00397587	3.448	0.5	Biological Process	GO:1900155	negative regulation of bone trabecula formation	0.00397587	0.078503	0	1	1	2
GO:1904020 regulation of G-protein coupled receptor internalization	1	0.00397587	3.448	0.5	Biological Process	GO:1904020	regulation of G-protein coupled receptor internalization	0.00397587	0.078503	1	0	1	2
GO:1904835 dorsal root ganglion morphogenesis	1	0.00397587	3.448	0.5	Biological Process	GO:1904835	dorsal root ganglion morphogenesis	0.00397587	0.078503	1	0	1	2
GO:0010558 negative regulation of macromolecule biosynthetic process	7	0.00400753	24.138	0.007	Biological Process	GO:0010558	negative regulation of macromolecule biosynthetic process	0.00400753	0.078503	6	1	7	1061
GO:0009790 embryo development	6	0.00404431	20.69	0.008	Biological Process	GO:0009790	embryo development	0.00404431	0.078503	4	2	6	790
GO:0007507 heart development	4	0.00473424	13.793	0.011	Biological Process	GO:0007507	heart development	0.00473424	0.0892727	2	2	4	348
GO:0061097 regulation of protein tyrosine kinase activity	2	0.00476651	6.897	0.038	Biological Process	GO:0061097	regulation of protein tyrosine kinase activity	0.00476651	0.0892727	1	1	2	52
GO:0031327 negative regulation of cellular biosynthetic process	7	0.00486933	24.138	0.006	Biological Process	GO:0031327	negative regulation of cellular biosynthetic process	0.00486933	0.0892727	6	1	7	1099
GO:0031324 negative regulation of cellular metabolic process	9	0.00509598	31.034	0.005	Biological Process	GO:0031324	negative regulation of cellular metabolic process	0.00509598	0.0892727	7	2	9	1735
GO:0009890 negative regulation of biosynthetic process	7	0.00519458	24.138	0.006	Biological Process	GO:0009890	negative regulation of biosynthetic process	0.00519458	0.0892727	6	1	7	1112
GO:0021675 nerve development	2	0.00550862	6.897	0.036	Biological Process	GO:0021675	nerve development	0.00550862	0.0892727	2	0	2	56
GO:0048585 negative regulation of response to stimulus	7	0.00550931	24.138	0.006	Biological Process	GO:0048585	negative regulation of response to stimulus	0.00550931	0.0892727	5	2	7	1124
GO:0048856 anatomical structure development	14	0.00553486	48.276	0.004	Biological Process	GO:0048856	anatomical structure development	0.00553486	0.0892727	9	5	14	3639
GO:0003025 regulation of systemic arterial blood pressure by baroreceptor feedback	1	0.00595807	3.448	0.333	Biological Process	GO:0003025	regulation of systemic arterial blood pressure by baroreceptor feedback	0.00595807	0.0892727	1	0	1	3
GO:0090289 regulation of osteoclast proliferation	1	0.00595807	3.448	0.333	Biological Process	GO:0090289	regulation of osteoclast proliferation	0.00595807	0.0892727	0	1	1	3
GO:0097374 sensory neuron axon guidance	1	0.00595807	3.448	0.333	Biological Process	GO:0097374	sensory neuron axon guidance	0.00595807	0.0892727	1	0	1	3
GO:1900084 regulation of peptidyl-tyrosine autophosphorylation	1	0.00595807	3.448	0.333	Biological Process	GO:1900084	regulation of peptidyl-tyrosine autophosphorylation	0.00595807	0.0892727	0	1	1	3
GO:1900158 negative regulation of bone mineralization involved in bone maturation	1	0.00595807	3.448	0.333	Biological Process	GO:1900158	negative regulation of bone mineralization involved in bone maturation	0.00595807	0.0892727	0	1	1	3
GO:1901491 negative regulation of lymphangiogenesis	1	0.00595807	3.448	0.333	Biological Process	GO:1901491	negative regulation of lymphangiogenesis	0.00595807	0.0892727	0	1	1	3
GO:1903375 facioacoustic ganglion development	1	0.00595807	3.448	0.333	Biological Process	GO:1903375	facioacoustic ganglion development	0.00595807	0.0892727	1	0	1	3
GO:1904158 axonemal central apparatus assembly	1	0.00595807	3.448	0.333	Biological Process	GO:1904158	axonemal central apparatus assembly	0.00595807	0.0892727	1	0	1	3
GO:0000122 negative regulation of transcription from RNA polymerase II promoter	5	0.00599532	17.241	0.008	Biological Process	GO:0000122	negative regulation of transcription from RNA polymerase II promoter	0.00599532	0.0892727	5	0	5	598
GO:0006357 regulation of transcription from RNA polymerase II promoter	8	0.00623367	27.586	0.005	Biological Process	GO:0006357	regulation of transcription from RNA polymerase II promoter	0.00623367	0.0915675	7	1	8	1459
GO:0051172 negative regulation of nitrogen compound metabolic process	7	0.00641989	24.138	0.006	Biological Process	GO:0051172	negative regulation of nitrogen compound metabolic process	0.00641989	0.0930457	6	1	7	1156
GO:0048259 regulation of receptor-mediated endocytosis	2	0.00671447	6.897	0.032	Biological Process	GO:0048259	regulation of receptor-mediated endocytosis	0.00671447	0.0955965	1	1	2	62
GO:0023051 regulation of signaling	10	0.00750396	34.483	0.005	Biological Process	GO:0023051	regulation of signaling	0.00750396	0.0955965	7	3	10	2192
GO:0031623 receptor internalization	2	0.00780266	6.897	0.03	Biological Process	GO:0031623	receptor internalization	0.00780266	0.0955965	1	1	2	67
GO:0003257 positive regulation of transcription from RNA polymerase II promoter involved in myocardial precursor cell differentiation	1	0.00793647	3.448	0.25	Biological Process	GO:0003257	positive regulation of transcription from RNA polymerase II promoter involved in myocardial precursor cell differentiation	0.00793647	0.0955965	0	1	1	4
GO:0021648 vestibulocochlear nerve morphogenesis	1	0.00793647	3.448	0.25	Biological Process	GO:0021648	vestibulocochlear nerve morphogenesis	0.00793647	0.0955965	1	0	1	4
GO:0021824 cerebral cortex tangential migration using cell-axon interactions	1	0.00793647	3.448	0.25	Biological Process	GO:0021824	cerebral cortex tangential migration using cell-axon interactions	0.00793647	0.0955965	1	0	1	4
GO:0021828 gonadotrophin-releasing hormone neuronal migration to the hypothalamus	1	0.00793647	3.448	0.25	Biological Process	GO:0021828	gonadotrophin-releasing hormone neuronal migration to the hypothalamus	0.00793647	0.0955965	1	0	1	4
GO:0021856 hypothalamic tangential migration using cell-axon interactions	1	0.00793647	3.448	0.25	Biological Process	GO:0021856	hypothalamic tangential migration using cell-axon interactions	0.00793647	0.0955965	1	0	1	4
GO:0035290 trunk segmentation	1	0.00793647	3.448	0.25	Biological Process	GO:0035290	trunk segmentation	0.00793647	0.0955965	1	0	1	4
GO:0036484 trunk neural crest cell migration	1	0.00793647	3.448	0.25	Biological Process	GO:0036484	trunk neural crest cell migration	0.00793647	0.0955965	1	0	1	4
GO:0036486 ventral trunk neural crest cell migration	1	0.00793647	3.448	0.25	Biological Process	GO:0036486	ventral trunk neural crest cell migration	0.00793647	0.0955965	1	0	1	4
GO:0097490 sympathetic neuron projection extension	1	0.00793647	3.448	0.25	Biological Process	GO:0097490	sympathetic neuron projection extension	0.00793647	0.0955965	1	0	1	4
GO:0097491 sympathetic neuron projection guidance	1	0.00793647	3.448	0.25	Biological Process	GO:0097491	sympathetic neuron projection guidance	0.00793647	0.0955965	1	0	1	4
GO:1900157 regulation of bone mineralization involved in bone maturation	1	0.00793647	3.448	0.25	Biological Process	GO:1900157	regulation of bone mineralization involved in bone maturation	0.00793647	0.0955965	0	1	1	4
GO:0048589 developmental growth	4	0.00805155	13.793	0.01	Biological Process	GO:0048589	developmental growth	0.00805155	0.0955965	3	1	4	405
GO:0045765 regulation of angiogenesis	3	0.00807151	10.345	0.014	Biological Process	GO:0045765	regulation of angiogenesis	0.00807151	0.0955965	1	2	3	209
GO:0006366 transcription from RNA polymerase II promoter	8	0.00809097	27.586	0.005	Biological Process	GO:0006366	transcription from RNA polymerase II promoter	0.00809097	0.0955965	7	1	8	1524
GO:0007167 enzyme linked receptor protein signaling pathway	5	0.00842199	17.241	0.008	Biological Process	GO:0007167	enzyme linked receptor protein signaling pathway	0.00842199	0.097057	4	1	5	649
GO:0090287 regulation of cellular response to growth factor stimulus	3	0.00850091	10.345	0.014	Biological Process	GO:0090287	regulation of cellular response to growth factor stimulus	0.00850091	0.097057	2	1	3	213
GO:0048583 regulation of response to stimulus	11	0.0087776	37.931	0.004	Biological Process	GO:0048583	regulation of response to stimulus	0.0087776	0.097057	7	4	11	2614
GO:1901342 regulation of vasculature development	3	0.00963276	10.345	0.013	Biological Process	GO:1901342	regulation of vasculature development	0.00963276	0.097057	1	2	3	223
GO:0071363 cellular response to growth factor stimulus	4	0.00989539	13.793	0.009	Biological Process	GO:0071363	cellular response to growth factor stimulus	0.00989539	0.097057	3	1	4	430
GO:0021562 vestibulocochlear nerve development	1	0.00991106	3.448	0.2	Biological Process	GO:0021562	vestibulocochlear nerve development	0.00991106	0.097057	1	0	1	5
GO:0021563 glossopharyngeal nerve development	1	0.00991106	3.448	0.2	Biological Process	GO:0021563	glossopharyngeal nerve development	0.00991106	0.097057	1	0	1	5
GO:0021855 hypothalamus cell migration	1	0.00991106	3.448	0.2	Biological Process	GO:0021855	hypothalamus cell migration	0.00991106	0.097057	1	0	1	5
GO:0043045 DNA methylation involved in embryo development	1	0.00991106	3.448	0.2	Biological Process	GO:0043045	DNA methylation involved in embryo development	0.00991106	0.097057	1	0	1	5
GO:0048386 positive regulation of retinoic acid receptor signaling pathway	1	0.00991106	3.448	0.2	Biological Process	GO:0048386	positive regulation of retinoic acid receptor signaling pathway	0.00991106	0.097057	1	0	1	5
GO:0051409 response to nitrosative stress	1	0.00991106	3.448	0.2	Biological Process	GO:0051409	response to nitrosative stress	0.00991106	0.097057	0	1	1	5
GO:0060426 lung vasculature development	1	0.00991106	3.448	0.2	Biological Process	GO:0060426	lung vasculature development	0.00991106	0.097057	1	0	1	5
GO:0060509 Type I pneumocyte differentiation	1	0.00991106	3.448	0.2	Biological Process	GO:0060509	Type I pneumocyte differentiation	0.00991106	0.097057	1	0	1	5
GO:0061551 trigeminal ganglion development	1	0.00991106	3.448	0.2	Biological Process	GO:0061551	trigeminal ganglion development	0.00991106	0.097057	1	0	1	5
GO:0071499 cellular response to laminar fluid shear stress	1	0.00991106	3.448	0.2	Biological Process	GO:0071499	cellular response to laminar fluid shear stress	0.00991106	0.097057	1	0	1	5
GO:1901228 positive regulation of transcription from RNA polymerase II promoter involved in heart development	1	0.00991106	3.448	0.2	Biological Process	GO:1901228	positive regulation of transcription from RNA polymerase II promoter involved in heart development	0.00991106	0.097057	0	1	1	5
GO:1901490 regulation of lymphangiogenesis	1	0.00991106	3.448	0.2	Biological Process	GO:1901490	regulation of lymphangiogenesis	0.00991106	0.097057	0	1	1	5
GO:1901538 changes to DNA methylation involved in embryo development	1	0.00991106	3.448	0.2	Biological Process	GO:1901538	changes to DNA methylation involved in embryo development	0.00991106	0.097057	1	0	1	5
GO:1990791 dorsal root ganglion development	1	0.00991106	3.448	0.2	Biological Process	GO:1990791	dorsal root ganglion development	0.00991106	0.097057	1	0	1	5
GO:0009966 regulation of signal transduction	9	0.010445	31.034	0.005	Biological Process	GO:0009966	regulation of signal transduction	0.010445	0.100577	6	3	9	1936
GO:0030510 regulation of BMP signaling pathway	2	0.0104556	6.897	0.026	Biological Process	GO:0030510	regulation of BMP signaling pathway	0.0104556	0.100577	1	1	2	78
GO:0070848 response to growth factor	4	0.0106215	13.793	0.009	Biological Process	GO:0070848	response to growth factor	0.0106215	0.101277	3	1	4	439
GO:0021825 substrate-dependent cerebral cortex tangential migration	1	0.0118819	3.448	0.167	Biological Process	GO:0021825	substrate-dependent cerebral cortex tangential migration	0.0118819	0.105005	1	0	1	6
GO:0021886 hypothalamus gonadotrophin-releasing hormone neuron differentiation	1	0.0118819	3.448	0.167	Biological Process	GO:0021886	hypothalamus gonadotrophin-releasing hormone neuron differentiation	0.0118819	0.105005	1	0	1	6
GO:0021888 hypothalamus gonadotrophin-releasing hormone neuron development	1	0.0118819	3.448	0.167	Biological Process	GO:0021888	hypothalamus gonadotrophin-releasing hormone neuron development	0.0118819	0.105005	1	0	1	6
GO:0043249 erythrocyte maturation	1	0.0118819	3.448	0.167	Biological Process	GO:0043249	erythrocyte maturation	0.0118819	0.105005	1	0	1	6
GO:0048262 determination of dorsal/ventral asymmetry	1	0.0118819	3.448	0.167	Biological Process	GO:0048262	determination of dorsal/ventral asymmetry	0.0118819	0.105005	0	1	1	6
GO:0048263 determination of dorsal identity	1	0.0118819	3.448	0.167	Biological Process	GO:0048263	determination of dorsal identity	0.0118819	0.105005	0	1	1	6
GO:0061550 cranial ganglion development	1	0.0118819	3.448	0.167	Biological Process	GO:0061550	cranial ganglion development	0.0118819	0.105005	1	0	1	6
GO:1901166 neural crest cell migration involved in autonomic nervous system development	1	0.0118819	3.448	0.167	Biological Process	GO:1901166	neural crest cell migration involved in autonomic nervous system development	0.0118819	0.105005	1	0	1	6
GO:1903011 negative regulation of bone development	1	0.0118819	3.448	0.167	Biological Process	GO:1903011	negative regulation of bone development	0.0118819	0.105005	0	1	1	6
GO:0045859 regulation of protein kinase activity	4	0.0121765	13.793	0.009	Biological Process	GO:0045859	regulation of protein kinase activity	0.0121765	0.106741	1	3	4	457
GO:0010469 regulation of receptor activity	2	0.0128822	6.897	0.023	Biological Process	GO:0010469	regulation of receptor activity	0.0128822	0.109085	1	1	2	87
GO:0016525 negative regulation of angiogenesis	2	0.0128822	6.897	0.023	Biological Process	GO:0016525	negative regulation of angiogenesis	0.0128822	0.109085	1	1	2	87
GO:0045807 positive regulation of endocytosis	2	0.0128822	6.897	0.023	Biological Process	GO:0045807	positive regulation of endocytosis	0.0128822	0.109085	1	1	2	87
GO:2000181 negative regulation of blood vessel morphogenesis	2	0.0131657	6.897	0.023	Biological Process	GO:2000181	negative regulation of blood vessel morphogenesis	0.0131657	0.109085	1	1	2	88
GO:0035265 organ growth	2	0.0134518	6.897	0.022	Biological Process	GO:0035265	organ growth	0.0134518	0.109085	1	1	2	89
GO:0002040 sprouting angiogenesis	2	0.0137407	6.897	0.022	Biological Process	GO:0002040	sprouting angiogenesis	0.0137407	0.109085	1	1	2	90
GO:0043534 blood vessel endothelial cell migration	2	0.0137407	6.897	0.022	Biological Process	GO:0043534	blood vessel endothelial cell migration	0.0137407	0.109085	0	2	2	90
GO:0002158 osteoclast proliferation	1	0.0138489	3.448	0.143	Biological Process	GO:0002158	osteoclast proliferation	0.0138489	0.109085	0	1	1	7
GO:0003256 regulation of transcription from RNA polymerase II promoter involved in myocardial precursor cell differentiation	1	0.0138489	3.448	0.143	Biological Process	GO:0003256	regulation of transcription from RNA polymerase II promoter involved in myocardial precursor cell differentiation	0.0138489	0.109085	0	1	1	7
GO:0006369 termination of RNA polymerase II transcription	1	0.0138489	3.448	0.143	Biological Process	GO:0006369	termination of RNA polymerase II transcription	0.0138489	0.109085	1	0	1	7
GO:0060676 ureteric bud formation	1	0.0138489	3.448	0.143	Biological Process	GO:0060676	ureteric bud formation	0.0138489	0.109085	0	1	1	7
GO:0061549 sympathetic ganglion development	1	0.0138489	3.448	0.143	Biological Process	GO:0061549	sympathetic ganglion development	0.0138489	0.109085	1	0	1	7
GO:0090084 negative regulation of inclusion body assembly	1	0.0138489	3.448	0.143	Biological Process	GO:0090084	negative regulation of inclusion body assembly	0.0138489	0.109085	0	1	1	7
GO:1902285 semaphorin-plexin signaling pathway involved in neuron projection guidance	1	0.0138489	3.448	0.143	Biological Process	GO:1902285	semaphorin-plexin signaling pathway involved in neuron projection guidance	0.0138489	0.109085	1	0	1	7
GO:1901343 negative regulation of vasculature development	2	0.0140323	6.897	0.022	Biological Process	GO:1901343	negative regulation of vasculature development	0.0140323	0.109735	1	1	2	91
GO:0090101 negative regulation of transmembrane receptor protein serine/threonine kinase signaling pathway	2	0.0155304	6.897	0.021	Biological Process	GO:0090101	negative regulation of transmembrane receptor protein serine/threonine kinase signaling pathway	0.0155304	0.113077	1	1	2	96
GO:0001976 neurological system process involved in regulation of systemic arterial blood pressure	1	0.0158121	3.448	0.125	Biological Process	GO:0001976	neurological system process involved in regulation of systemic arterial blood pressure	0.0158121	0.113077	1	0	1	8
GO:0002031 G-protein coupled receptor internalization	1	0.0158121	3.448	0.125	Biological Process	GO:0002031	G-protein coupled receptor internalization	0.0158121	0.113077	1	0	1	8
GO:0007175 negative regulation of epidermal growth factor-activated receptor activity	1	0.0158121	3.448	0.125	Biological Process	GO:0007175	negative regulation of epidermal growth factor-activated receptor activity	0.0158121	0.113077	1	0	1	8
GO:0021800 cerebral cortex tangential migration	1	0.0158121	3.448	0.125	Biological Process	GO:0021800	cerebral cortex tangential migration	0.0158121	0.113077	1	0	1	8
GO:0031953 negative regulation of protein autophosphorylation	1	0.0158121	3.448	0.125	Biological Process	GO:0031953	negative regulation of protein autophosphorylation	0.0158121	0.113077	1	0	1	8
GO:0033689 negative regulation of osteoblast proliferation	1	0.0158121	3.448	0.125	Biological Process	GO:0033689	negative regulation of osteoblast proliferation	0.0158121	0.113077	0	1	1	8
GO:0034616 response to laminar fluid shear stress	1	0.0158121	3.448	0.125	Biological Process	GO:0034616	response to laminar fluid shear stress	0.0158121	0.113077	1	0	1	8
GO:0046851 negative regulation of bone remodeling	1	0.0158121	3.448	0.125	Biological Process	GO:0046851	negative regulation of bone remodeling	0.0158121	0.113077	0	1	1	8
GO:0048251 elastic fiber assembly	1	0.0158121	3.448	0.125	Biological Process	GO:0048251	elastic fiber assembly	0.0158121	0.113077	0	1	1	8
GO:0060346 bone trabecula formation	1	0.0158121	3.448	0.125	Biological Process	GO:0060346	bone trabecula formation	0.0158121	0.113077	0	1	1	8
GO:1901526 positive regulation of macromitophagy	1	0.0158121	3.448	0.125	Biological Process	GO:1901526	positive regulation of macromitophagy	0.0158121	0.113077	1	0	1	8
GO:2000727 positive regulation of cardiac muscle cell differentiation	1	0.0158121	3.448	0.125	Biological Process	GO:2000727	positive regulation of cardiac muscle cell differentiation	0.0158121	0.113077	0	1	1	8
GO:0043549 regulation of kinase activity	4	0.0170228	13.793	0.008	Biological Process	GO:0043549	regulation of kinase activity	0.0170228	0.118513	1	3	4	505
GO:0001933 negative regulation of protein phosphorylation	3	0.0173966	10.345	0.011	Biological Process	GO:0001933	negative regulation of protein phosphorylation	0.0173966	0.118513	1	2	3	278
GO:0071229 cellular response to acid chemical	2	0.0174149	6.897	0.02	Biological Process	GO:0071229	cellular response to acid chemical	0.0174149	0.118513	2	0	2	102
GO:0000188 inactivation of MAPK activity	1	0.0177716	3.448	0.111	Biological Process	GO:0000188	inactivation of MAPK activity	0.0177716	0.118513	0	1	1	9
GO:0003337 mesenchymal to epithelial transition involved in metanephros morphogenesis	1	0.0177716	3.448	0.111	Biological Process	GO:0003337	mesenchymal to epithelial transition involved in metanephros morphogenesis	0.0177716	0.118513	0	1	1	9
GO:0021612 facial nerve structural organization	1	0.0177716	3.448	0.111	Biological Process	GO:0021612	facial nerve structural organization	0.0177716	0.118513	1	0	1	9
GO:0021979 hypothalamus cell differentiation	1	0.0177716	3.448	0.111	Biological Process	GO:0021979	hypothalamus cell differentiation	0.0177716	0.118513	1	0	1	9
GO:0035630 bone mineralization involved in bone maturation	1	0.0177716	3.448	0.111	Biological Process	GO:0035630	bone mineralization involved in bone maturation	0.0177716	0.118513	0	1	1	9
GO:0043589 skin morphogenesis	1	0.0177716	3.448	0.111	Biological Process	GO:0043589	skin morphogenesis	0.0177716	0.118513	1	0	1	9
GO:0090083 regulation of inclusion body assembly	1	0.0177716	3.448	0.111	Biological Process	GO:0090083	regulation of inclusion body assembly	0.0177716	0.118513	0	1	1	9
GO:0097284 hepatocyte apoptotic process	1	0.0177716	3.448	0.111	Biological Process	GO:0097284	hepatocyte apoptotic process	0.0177716	0.118513	0	1	1	9
GO:0005940 septin ring	1	0.00186258	3.704	1	Cellular Component	GO:0005940	septin ring	0.00186258	0.126656	0	1	1	1
GO:0032173 septin collar	1	0.00186258	3.704	1	Cellular Component	GO:0032173	septin collar	0.00186258	0.126656	0	1	1	1
GO:0001667 ameboidal-type cell migration	3	0.0192699	10.345	0.01	Biological Process	GO:0001667	ameboidal-type cell migration	0.0192699	0.127547	1	2	3	289
GO:0007568 aging	2	0.019392	6.897	0.019	Biological Process	GO:0007568	aging	0.019392	0.127547	1	1	2	108
GO:0021554 optic nerve development	1	0.0197273	3.448	0.1	Biological Process	GO:0021554	optic nerve development	0.0197273	0.127547	1	0	1	10
GO:0072172 mesonephric tubule formation	1	0.0197273	3.448	0.1	Biological Process	GO:0072172	mesonephric tubule formation	0.0197273	0.127547	0	1	1	10
GO:0043112 receptor metabolic process	2	0.0197303	6.897	0.018	Biological Process	GO:0043112	receptor metabolic process	0.0197303	0.127547	1	1	2	109
GO:0070887 cellular response to chemical stimulus	8	0.0198303	27.586	0.004	Biological Process	GO:0070887	cellular response to chemical stimulus	0.0198303	0.127547	5	3	8	1781
GO:0030509 BMP signaling pathway	2	0.0211085	6.897	0.018	Biological Process	GO:0030509	BMP signaling pathway	0.0211085	0.132559	1	1	2	113
GO:0021561 facial nerve development	1	0.0216792	3.448	0.091	Biological Process	GO:0021561	facial nerve development	0.0216792	0.132559	1	0	1	11
GO:0021604 cranial nerve structural organization	1	0.0216792	3.448	0.091	Biological Process	GO:0021604	cranial nerve structural organization	0.0216792	0.132559	1	0	1	11
GO:0021610 facial nerve morphogenesis	1	0.0216792	3.448	0.091	Biological Process	GO:0021610	facial nerve morphogenesis	0.0216792	0.132559	1	0	1	11
GO:0060379 cardiac muscle cell myoblast differentiation	1	0.0216792	3.448	0.091	Biological Process	GO:0060379	cardiac muscle cell myoblast differentiation	0.0216792	0.132559	0	1	1	11
GO:0060394 negative regulation of pathway-restricted SMAD protein phosphorylation	1	0.0216792	3.448	0.091	Biological Process	GO:0060394	negative regulation of pathway-restricted SMAD protein phosphorylation	0.0216792	0.132559	0	1	1	11
GO:0061430 bone trabecula morphogenesis	1	0.0216792	3.448	0.091	Biological Process	GO:0061430	bone trabecula morphogenesis	0.0216792	0.132559	0	1	1	11
GO:0072283 metanephric renal vesicle morphogenesis	1	0.0216792	3.448	0.091	Biological Process	GO:0072283	metanephric renal vesicle morphogenesis	0.0216792	0.132559	0	1	1	11
GO:0048731 system development	11	0.021707	37.931	0.004	Biological Process	GO:0048731	system development	0.021707	0.132559	6	5	11	2957
GO:0040007 growth	4	0.0229456	13.793	0.007	Biological Process	GO:0040007	growth	0.0229456	0.133675	3	1	4	553
GO:0002029 desensitization of G-protein coupled receptor protein signaling pathway	1	0.0236274	3.448	0.083	Biological Process	GO:0002029	desensitization of G-protein coupled receptor protein signaling pathway	0.0236274	0.133675	1	0	1	12
GO:0006349 regulation of gene expression by genetic imprinting	1	0.0236274	3.448	0.083	Biological Process	GO:0006349	regulation of gene expression by genetic imprinting	0.0236274	0.133675	1	0	1	12
GO:0006353 DNA-templated transcription, termination	1	0.0236274	3.448	0.083	Biological Process	GO:0006353	DNA-templated transcription, termination	0.0236274	0.133675	1	0	1	12
GO:0022401 negative adaptation of signaling pathway	1	0.0236274	3.448	0.083	Biological Process	GO:0022401	negative adaptation of signaling pathway	0.0236274	0.133675	1	0	1	12
GO:0030502 negative regulation of bone mineralization	1	0.0236274	3.448	0.083	Biological Process	GO:0030502	negative regulation of bone mineralization	0.0236274	0.133675	0	1	1	12
GO:0034104 negative regulation of tissue remodeling	1	0.0236274	3.448	0.083	Biological Process	GO:0034104	negative regulation of tissue remodeling	0.0236274	0.133675	0	1	1	12
GO:0040037 negative regulation of fibroblast growth factor receptor signaling pathway	1	0.0236274	3.448	0.083	Biological Process	GO:0040037	negative regulation of fibroblast growth factor receptor signaling pathway	0.0236274	0.133675	1	0	1	12
GO:0048385 regulation of retinoic acid receptor signaling pathway	1	0.0236274	3.448	0.083	Biological Process	GO:0048385	regulation of retinoic acid receptor signaling pathway	0.0236274	0.133675	1	0	1	12
GO:0061042 vascular wound healing	1	0.0236274	3.448	0.083	Biological Process	GO:0061042	vascular wound healing	0.0236274	0.133675	1	0	1	12
GO:0061548 ganglion development	1	0.0236274	3.448	0.083	Biological Process	GO:0061548	ganglion development	0.0236274	0.133675	1	0	1	12
GO:0071498 cellular response to fluid shear stress	1	0.0236274	3.448	0.083	Biological Process	GO:0071498	cellular response to fluid shear stress	0.0236274	0.133675	1	0	1	12
GO:1901524 regulation of macromitophagy	1	0.0236274	3.448	0.083	Biological Process	GO:1901524	regulation of macromitophagy	0.0236274	0.133675	1	0	1	12
GO:1903599 positive regulation of mitophagy	1	0.0236274	3.448	0.083	Biological Process	GO:1903599	positive regulation of mitophagy	0.0236274	0.133675	1	0	1	12
GO:0042326 negative regulation of phosphorylation	3	0.0237345	10.345	0.01	Biological Process	GO:0042326	negative regulation of phosphorylation	0.0237345	0.133675	1	2	3	313
GO:0071772 response to BMP	2	0.023982	6.897	0.017	Biological Process	GO:0071772	response to BMP	0.023982	0.133684	1	1	2	121
GO:0071773 cellular response to BMP stimulus	2	0.023982	6.897	0.017	Biological Process	GO:0071773	cellular response to BMP stimulus	0.023982	0.133684	1	1	2	121
GO:0060627 regulation of vesicle-mediated transport	3	0.0251345	10.345	0.009	Biological Process	GO:0060627	regulation of vesicle-mediated transport	0.0251345	0.138291	2	1	3	320
GO:0035331 negative regulation of hippo signaling	1	0.0255718	3.448	0.077	Biological Process	GO:0035331	negative regulation of hippo signaling	0.0255718	0.138291	1	0	1	13
GO:0060231 mesenchymal to epithelial transition	1	0.0255718	3.448	0.077	Biological Process	GO:0060231	mesenchymal to epithelial transition	0.0255718	0.138291	0	1	1	13
GO:0072077 renal vesicle morphogenesis	1	0.0255718	3.448	0.077	Biological Process	GO:0072077	renal vesicle morphogenesis	0.0255718	0.138291	0	1	1	13
GO:0090190 positive regulation of branching involved in ureteric bud morphogenesis	1	0.0255718	3.448	0.077	Biological Process	GO:0090190	positive regulation of branching involved in ureteric bud morphogenesis	0.0255718	0.138291	0	1	1	13
GO:1904706 negative regulation of vascular smooth muscle cell proliferation	1	0.0255718	3.448	0.077	Biological Process	GO:1904706	negative regulation of vascular smooth muscle cell proliferation	0.0255718	0.138291	1	0	1	13
GO:0007350 blastoderm segmentation	1	0.0275125	3.448	0.071	Biological Process	GO:0007350	blastoderm segmentation	0.0275125	0.14241	1	0	1	14
GO:0023058 adaptation of signaling pathway	1	0.0275125	3.448	0.071	Biological Process	GO:0023058	adaptation of signaling pathway	0.0275125	0.14241	1	0	1	14
GO:0031954 positive regulation of protein autophosphorylation	1	0.0275125	3.448	0.071	Biological Process	GO:0031954	positive regulation of protein autophosphorylation	0.0275125	0.14241	0	1	1	14
GO:0038083 peptidyl-tyrosine autophosphorylation	1	0.0275125	3.448	0.071	Biological Process	GO:0038083	peptidyl-tyrosine autophosphorylation	0.0275125	0.14241	0	1	1	14
GO:0046621 negative regulation of organ growth	1	0.0275125	3.448	0.071	Biological Process	GO:0046621	negative regulation of organ growth	0.0275125	0.14241	1	0	1	14
GO:0061213 positive regulation of mesonephros development	1	0.0275125	3.448	0.071	Biological Process	GO:0061213	positive regulation of mesonephros development	0.0275125	0.14241	0	1	1	14
GO:0070841 inclusion body assembly	1	0.0275125	3.448	0.071	Biological Process	GO:0070841	inclusion body assembly	0.0275125	0.14241	0	1	1	14
GO:0072087 renal vesicle development	1	0.0275125	3.448	0.071	Biological Process	GO:0072087	renal vesicle development	0.0275125	0.14241	0	1	1	14
GO:1901213 regulation of transcription from RNA polymerase II promoter involved in heart development	1	0.0275125	3.448	0.071	Biological Process	GO:1901213	regulation of transcription from RNA polymerase II promoter involved in heart development	0.0275125	0.14241	0	1	1	14
GO:0001946 lymphangiogenesis	1	0.0294494	3.448	0.067	Biological Process	GO:0001946	lymphangiogenesis	0.0294494	0.145267	0	1	1	15
GO:0003094 glomerular filtration	1	0.0294494	3.448	0.067	Biological Process	GO:0003094	glomerular filtration	0.0294494	0.145267	1	0	1	15
GO:0006346 methylation-dependent chromatin silencing	1	0.0294494	3.448	0.067	Biological Process	GO:0006346	methylation-dependent chromatin silencing	0.0294494	0.145267	1	0	1	15
GO:0008340 determination of adult lifespan	1	0.0294494	3.448	0.067	Biological Process	GO:0008340	determination of adult lifespan	0.0294494	0.145267	1	0	1	15
GO:0010002 cardioblast differentiation	1	0.0294494	3.448	0.067	Biological Process	GO:0010002	cardioblast differentiation	0.0294494	0.145267	0	1	1	15
GO:0021854 hypothalamus development	1	0.0294494	3.448	0.067	Biological Process	GO:0021854	hypothalamus development	0.0294494	0.145267	1	0	1	15
GO:0043046 DNA methylation involved in gamete generation	1	0.0294494	3.448	0.067	Biological Process	GO:0043046	DNA methylation involved in gamete generation	0.0294494	0.145267	1	0	1	15
GO:0043931 ossification involved in bone maturation	1	0.0294494	3.448	0.067	Biological Process	GO:0043931	ossification involved in bone maturation	0.0294494	0.145267	0	1	1	15
GO:0048532 anatomical structure arrangement	1	0.0294494	3.448	0.067	Biological Process	GO:0048532	anatomical structure arrangement	0.0294494	0.145267	1	0	1	15
GO:0070977 bone maturation	1	0.0294494	3.448	0.067	Biological Process	GO:0070977	bone maturation	0.0294494	0.145267	0	1	1	15
GO:0051338 regulation of transferase activity	4	0.0298452	13.793	0.007	Biological Process	GO:0051338	regulation of transferase activity	0.0298452	0.145267	1	3	4	600
GO:0065007 biological regulation	24	0.0310705	82.759	0.003	Biological Process	GO:0065007	biological regulation	0.0310705	0.145267	17	7	24	9490
GO:0007176 regulation of epidermal growth factor-activated receptor activity	1	0.0313827	3.448	0.062	Biological Process	GO:0007176	regulation of epidermal growth factor-activated receptor activity	0.0313827	0.145267	1	0	1	16
GO:0048485 sympathetic nervous system development	1	0.0313827	3.448	0.062	Biological Process	GO:0048485	sympathetic nervous system development	0.0313827	0.145267	1	0	1	16
GO:0048846 axon extension involved in axon guidance	1	0.0313827	3.448	0.062	Biological Process	GO:0048846	axon extension involved in axon guidance	0.0313827	0.145267	1	0	1	16
GO:0060055 angiogenesis involved in wound healing	1	0.0313827	3.448	0.062	Biological Process	GO:0060055	angiogenesis involved in wound healing	0.0313827	0.145267	1	0	1	16
GO:0060343 trabecula formation	1	0.0313827	3.448	0.062	Biological Process	GO:0060343	trabecula formation	0.0313827	0.145267	0	1	1	16
GO:0060716 labyrinthine layer blood vessel development	1	0.0313827	3.448	0.062	Biological Process	GO:0060716	labyrinthine layer blood vessel development	0.0313827	0.145267	0	1	1	16
GO:0090189 regulation of branching involved in ureteric bud morphogenesis	1	0.0313827	3.448	0.062	Biological Process	GO:0090189	regulation of branching involved in ureteric bud morphogenesis	0.0313827	0.145267	0	1	1	16
GO:0097205 renal filtration	1	0.0313827	3.448	0.062	Biological Process	GO:0097205	renal filtration	0.0313827	0.145267	1	0	1	16
GO:1902284 neuron projection extension involved in neuron projection guidance	1	0.0313827	3.448	0.062	Biological Process	GO:1902284	neuron projection extension involved in neuron projection guidance	0.0313827	0.145267	1	0	1	16
GO:1903010 regulation of bone development	1	0.0313827	3.448	0.062	Biological Process	GO:1903010	regulation of bone development	0.0313827	0.145267	0	1	1	16
GO:2000725 regulation of cardiac muscle cell differentiation	1	0.0313827	3.448	0.062	Biological Process	GO:2000725	regulation of cardiac muscle cell differentiation	0.0313827	0.145267	0	1	1	16
GO:0001101 response to acid chemical	2	0.0314054	6.897	0.014	Biological Process	GO:0001101	response to acid chemical	0.0314054	0.145267	2	0	2	140
GO:0030324 lung development	2	0.0314054	6.897	0.014	Biological Process	GO:0030324	lung development	0.0314054	0.145267	2	0	2	140
GO:0006469 negative regulation of protein kinase activity	2	0.0322338	6.897	0.014	Biological Process	GO:0006469	negative regulation of protein kinase activity	0.0322338	0.14784	1	1	2	142
GO:0040029 regulation of gene expression, epigenetic	2	0.0322338	6.897	0.014	Biological Process	GO:0040029	regulation of gene expression, epigenetic	0.0322338	0.14784	2	0	2	142
GO:0030323 respiratory tube development	2	0.0326512	6.897	0.014	Biological Process	GO:0030323	respiratory tube development	0.0326512	0.149125	2	0	2	143
GO:0035330 regulation of hippo signaling	1	0.0333122	3.448	0.059	Biological Process	GO:0035330	regulation of hippo signaling	0.0333122	0.149604	1	0	1	17
GO:0042059 negative regulation of epidermal growth factor receptor signaling pathway	1	0.0333122	3.448	0.059	Biological Process	GO:0042059	negative regulation of epidermal growth factor receptor signaling pathway	0.0333122	0.149604	1	0	1	17
GO:0061099 negative regulation of protein tyrosine kinase activity	1	0.0333122	3.448	0.059	Biological Process	GO:0061099	negative regulation of protein tyrosine kinase activity	0.0333122	0.149604	1	0	1	17
GO:0061217 regulation of mesonephros development	1	0.0333122	3.448	0.059	Biological Process	GO:0061217	regulation of mesonephros development	0.0333122	0.149604	0	1	1	17
GO:0009653 anatomical structure morphogenesis	8	0.0334442	27.586	0.004	Biological Process	GO:0009653	anatomical structure morphogenesis	0.0334442	0.149604	6	2	8	1961
GO:0007160 cell-matrix adhesion	2	0.0347705	6.897	0.014	Biological Process	GO:0007160	cell-matrix adhesion	0.0347705	0.151999	0	2	2	148
GO:0042981 regulation of apoptotic process	5	0.0351836	17.241	0.005	Biological Process	GO:0042981	regulation of apoptotic process	0.0351836	0.151999	1	4	5	934
GO:0014031 mesenchymal cell development	2	0.0352008	6.897	0.013	Biological Process	GO:0014031	mesenchymal cell development	0.0352008	0.151999	1	1	2	149
GO:0036303 lymph vessel morphogenesis	1	0.035238	3.448	0.056	Biological Process	GO:0036303	lymph vessel morphogenesis	0.035238	0.151999	0	1	1	18
GO:0048799 organ maturation	1	0.035238	3.448	0.056	Biological Process	GO:0048799	organ maturation	0.035238	0.151999	0	1	1	18
GO:0070168 negative regulation of biomineral tissue development	1	0.035238	3.448	0.056	Biological Process	GO:0070168	negative regulation of biomineral tissue development	0.035238	0.151999	0	1	1	18
GO:0072079 nephron tubule formation	1	0.035238	3.448	0.056	Biological Process	GO:0072079	nephron tubule formation	0.035238	0.151999	0	1	1	18
GO:0072273 metanephric nephron morphogenesis	1	0.035238	3.448	0.056	Biological Process	GO:0072273	metanephric nephron morphogenesis	0.035238	0.151999	0	1	1	18
GO:1901185 negative regulation of ERBB signaling pathway	1	0.035238	3.448	0.056	Biological Process	GO:1901185	negative regulation of ERBB signaling pathway	0.035238	0.151999	1	0	1	18
GO:0031704 apelin receptor binding	1	0.00225133	3.03	1	Molecular Function	GO:0031704	apelin receptor binding	0.00225133	0.155359	1	0	1	1
GO:0098633 collagen fibril binding	1	0.00449775	3.03	0.5	Molecular Function	GO:0098633	collagen fibril binding	0.00449775	0.155359	0	1	1	2
GO:0005488 binding	30	0.00531983	90.909	0.003	Molecular Function	GO:0005488	binding	0.00531983	0.155359	21	9	30	10368
GO:0003886 DNA (cytosine-5-)-methyltransferase activity	1	0.00673926	3.03	0.333	Molecular Function	GO:0003886	DNA (cytosine-5-)-methyltransferase activity	0.00673926	0.155359	1	0	1	3
GO:0030297 transmembrane receptor protein tyrosine kinase activator activity	1	0.00673926	3.03	0.333	Molecular Function	GO:0030297	transmembrane receptor protein tyrosine kinase activator activity	0.00673926	0.155359	0	1	1	3
GO:0005085 guanyl-nucleotide exchange factor activity	3	0.00701619	9.091	0.017	Molecular Function	GO:0005085	guanyl-nucleotide exchange factor activity	0.00701619	0.155359	2	1	3	175
GO:0048864 stem cell development	2	0.0369425	6.897	0.013	Biological Process	GO:0048864	stem cell development	0.0369425	0.15652	1	1	2	153
GO:0006929 substrate-dependent cell migration	1	0.0371601	3.448	0.053	Biological Process	GO:0006929	substrate-dependent cell migration	0.0371601	0.15652	1	0	1	19
GO:0036003 positive regulation of transcription from RNA polymerase II promoter in response to stress	1	0.0371601	3.448	0.053	Biological Process	GO:0036003	positive regulation of transcription from RNA polymerase II promoter in response to stress	0.0371601	0.15652	1	0	1	19
GO:0045429 positive regulation of nitric oxide biosynthetic process	1	0.0371601	3.448	0.053	Biological Process	GO:0045429	positive regulation of nitric oxide biosynthetic process	0.0371601	0.15652	1	0	1	19
GO:0050919 negative chemotaxis	1	0.0371601	3.448	0.053	Biological Process	GO:0050919	negative chemotaxis	0.0371601	0.15652	1	0	1	19
GO:0071514 genetic imprinting	1	0.0371601	3.448	0.053	Biological Process	GO:0071514	genetic imprinting	0.0371601	0.15652	1	0	1	19
GO:0043067 regulation of programmed cell death	5	0.0377604	17.241	0.005	Biological Process	GO:0043067	regulation of programmed cell death	0.0377604	0.15652	1	4	5	952
GO:0006898 receptor-mediated endocytosis	2	0.0378258	6.897	0.013	Biological Process	GO:0006898	receptor-mediated endocytosis	0.0378258	0.15652	1	1	2	155
GO:0030100 regulation of endocytosis	2	0.0378258	6.897	0.013	Biological Process	GO:0030100	regulation of endocytosis	0.0378258	0.15652	1	1	2	155
GO:0033673 negative regulation of kinase activity	2	0.0382705	6.897	0.013	Biological Process	GO:0033673	negative regulation of kinase activity	0.0382705	0.15652	1	1	2	156
GO:0035556 intracellular signal transduction	7	0.0387068	24.138	0.004	Biological Process	GO:0035556	intracellular signal transduction	0.0387068	0.15652	4	3	7	1645
GO:0043542 endothelial cell migration	2	0.0387172	6.897	0.013	Biological Process	GO:0043542	endothelial cell migration	0.0387172	0.15652	0	2	2	157
GO:0060541 respiratory system development	2	0.0387172	6.897	0.013	Biological Process	GO:0060541	respiratory system development	0.0387172	0.15652	2	0	2	157
GO:0003148 outflow tract septum morphogenesis	1	0.0390785	3.448	0.05	Biological Process	GO:0003148	outflow tract septum morphogenesis	0.0390785	0.15652	1	0	1	20
GO:0032331 negative regulation of chondrocyte differentiation	1	0.0390785	3.448	0.05	Biological Process	GO:0032331	negative regulation of chondrocyte differentiation	0.0390785	0.15652	0	1	1	20
GO:0034405 response to fluid shear stress	1	0.0390785	3.448	0.05	Biological Process	GO:0034405	response to fluid shear stress	0.0390785	0.15652	1	0	1	20
GO:0048384 retinoic acid receptor signaling pathway	1	0.0390785	3.448	0.05	Biological Process	GO:0048384	retinoic acid receptor signaling pathway	0.0390785	0.15652	1	0	1	20
GO:0060487 lung epithelial cell differentiation	1	0.0390785	3.448	0.05	Biological Process	GO:0060487	lung epithelial cell differentiation	0.0390785	0.15652	1	0	1	20
GO:1904407 positive regulation of nitric oxide metabolic process	1	0.0390785	3.448	0.05	Biological Process	GO:1904407	positive regulation of nitric oxide metabolic process	0.0390785	0.15652	1	0	1	20
GO:0048762 mesenchymal cell differentiation	2	0.039166	6.897	0.013	Biological Process	GO:0048762	mesenchymal cell differentiation	0.039166	0.15652	1	1	2	158
GO:0046777 protein autophosphorylation	2	0.0396167	6.897	0.013	Biological Process	GO:0046777	protein autophosphorylation	0.0396167	0.157741	1	1	2	159
GO:0051093 negative regulation of developmental process	4	0.0402961	13.793	0.006	Biological Process	GO:0051093	negative regulation of developmental process	0.0402961	0.159142	2	2	4	660
GO:0051716 cellular response to stimulus	17	0.0403962	58.621	0.003	Biological Process	GO:0051716	cellular response to stimulus	0.0403962	0.159142	11	6	17	5954
GO:0001945 lymph vessel development	1	0.0409932	3.448	0.048	Biological Process	GO:0001945	lymph vessel development	0.0409932	0.159142	0	1	1	21
GO:0040036 regulation of fibroblast growth factor receptor signaling pathway	1	0.0409932	3.448	0.048	Biological Process	GO:0040036	regulation of fibroblast growth factor receptor signaling pathway	0.0409932	0.159142	1	0	1	21
GO:0042311 vasodilation	1	0.0409932	3.448	0.048	Biological Process	GO:0042311	vasodilation	0.0409932	0.159142	1	0	1	21
GO:0046676 negative regulation of insulin secretion	1	0.0409932	3.448	0.048	Biological Process	GO:0046676	negative regulation of insulin secretion	0.0409932	0.159142	1	0	1	21
GO:0060479 lung cell differentiation	1	0.0409932	3.448	0.048	Biological Process	GO:0060479	lung cell differentiation	0.0409932	0.159142	1	0	1	21
GO:0050730 regulation of peptidyl-tyrosine phosphorylation	2	0.0414397	6.897	0.012	Biological Process	GO:0050730	regulation of peptidyl-tyrosine phosphorylation	0.0414397	0.160302	1	1	2	163
GO:0050789 regulation of biological process	23	0.0418432	79.31	0.003	Biological Process	GO:0050789	regulation of biological process	0.0418432	0.161289	16	7	23	9099
GO:0003338 metanephros morphogenesis	1	0.0429042	3.448	0.045	Biological Process	GO:0003338	metanephros morphogenesis	0.0429042	0.163066	0	1	1	22
GO:0033688 regulation of osteoblast proliferation	1	0.0429042	3.448	0.045	Biological Process	GO:0033688	regulation of osteoblast proliferation	0.0429042	0.163066	0	1	1	22
GO:0048821 erythrocyte development	1	0.0429042	3.448	0.045	Biological Process	GO:0048821	erythrocyte development	0.0429042	0.163066	1	0	1	22
GO:0061037 negative regulation of cartilage development	1	0.0429042	3.448	0.045	Biological Process	GO:0061037	negative regulation of cartilage development	0.0429042	0.163066	0	1	1	22
GO:0031323 regulation of cellular metabolic process	13	0.0435615	44.828	0.003	Biological Process	GO:0031323	regulation of cellular metabolic process	0.0435615	0.164987	10	3	13	4141
GO:0007169 transmembrane receptor protein tyrosine kinase signaling pathway	3	0.0439849	10.345	0.008	Biological Process	GO:0007169	transmembrane receptor protein tyrosine kinase signaling pathway	0.0439849	0.166012	3	0	3	399
GO:0019222 regulation of metabolic process	14	0.044697	48.276	0.003	Biological Process	GO:0019222	regulation of metabolic process	0.044697	0.166246	11	3	14	4605
GO:0021602 cranial nerve morphogenesis	1	0.0448116	3.448	0.043	Biological Process	GO:0021602	cranial nerve morphogenesis	0.0448116	0.166246	1	0	1	23
GO:0021884 forebrain neuron development	1	0.0448116	3.448	0.043	Biological Process	GO:0021884	forebrain neuron development	0.0448116	0.166246	1	0	1	23
GO:0055025 positive regulation of cardiac muscle tissue development	1	0.0448116	3.448	0.043	Biological Process	GO:0055025	positive regulation of cardiac muscle tissue development	0.0448116	0.166246	0	1	1	23
GO:1903146 regulation of mitophagy	1	0.0448116	3.448	0.043	Biological Process	GO:1903146	regulation of mitophagy	0.0448116	0.166246	1	0	1	23
GO:0010563 negative regulation of phosphorus metabolic process	3	0.0456425	10.345	0.007	Biological Process	GO:0010563	negative regulation of phosphorus metabolic process	0.0456425	0.168181	1	2	3	405
GO:0045936 negative regulation of phosphate metabolic process	3	0.0456425	10.345	0.007	Biological Process	GO:0045936	negative regulation of phosphate metabolic process	0.0456425	0.168181	1	2	3	405
GO:0042325 regulation of phosphorylation	5	0.0461911	17.241	0.005	Biological Process	GO:0042325	regulation of phosphorylation	0.0461911	0.169628	2	3	5	1006
GO:0043537 negative regulation of blood vessel endothelial cell migration	1	0.0467153	3.448	0.042	Biological Process	GO:0043537	negative regulation of blood vessel endothelial cell migration	0.0467153	0.169831	0	1	1	24
GO:0060674 placenta blood vessel development	1	0.0467153	3.448	0.042	Biological Process	GO:0060674	placenta blood vessel development	0.0467153	0.169831	0	1	1	24
GO:1903671 negative regulation of sprouting angiogenesis	1	0.0467153	3.448	0.042	Biological Process	GO:1903671	negative regulation of sprouting angiogenesis	0.0467153	0.169831	1	0	1	24
GO:0000423 macromitophagy	1	0.0486153	3.448	0.04	Biological Process	GO:0000423	macromitophagy	0.0486153	0.174405	1	0	1	25
GO:0002792 negative regulation of peptide secretion	1	0.0486153	3.448	0.04	Biological Process	GO:0002792	negative regulation of peptide secretion	0.0486153	0.174405	1	0	1	25
GO:0071526 semaphorin-plexin signaling pathway	1	0.0486153	3.448	0.04	Biological Process	GO:0071526	semaphorin-plexin signaling pathway	0.0486153	0.174405	1	0	1	25
GO:0090278 negative regulation of peptide hormone secretion	1	0.0486153	3.448	0.04	Biological Process	GO:0090278	negative regulation of peptide hormone secretion	0.0486153	0.174405	1	0	1	25
GO:0010941 regulation of cell death	5	0.0495842	17.241	0.005	Biological Process	GO:0010941	regulation of cell death	0.0495842	0.177296	1	4	5	1026
GO:0010259 multicellular organism aging	1	0.0505117	3.448	0.038	Biological Process	GO:0010259	multicellular organism aging	0.0505117	0.17769	1	0	1	26
GO:0043001 Golgi to plasma membrane protein transport	1	0.0505117	3.448	0.038	Biological Process	GO:0043001	Golgi to plasma membrane protein transport	0.0505117	0.17769	0	1	1	26
GO:0045428 regulation of nitric oxide biosynthetic process	1	0.0505117	3.448	0.038	Biological Process	GO:0045428	regulation of nitric oxide biosynthetic process	0.0505117	0.17769	1	0	1	26
GO:0090184 positive regulation of kidney development	1	0.0505117	3.448	0.038	Biological Process	GO:0090184	positive regulation of kidney development	0.0505117	0.17769	0	1	1	26
GO:2000272 negative regulation of receptor activity	1	0.0505117	3.448	0.038	Biological Process	GO:2000272	negative regulation of receptor activity	0.0505117	0.17769	1	0	1	26
GO:0030855 epithelial cell differentiation	3	0.0516894	10.345	0.007	Biological Process	GO:0030855	epithelial cell differentiation	0.0516894	0.181219	2	1	3	426
GO:0033687 osteoblast proliferation	1	0.0524044	3.448	0.037	Biological Process	GO:0033687	osteoblast proliferation	0.0524044	0.181219	0	1	1	27
GO:0060420 regulation of heart growth	1	0.0524044	3.448	0.037	Biological Process	GO:0060420	regulation of heart growth	0.0524044	0.181219	0	1	1	27
GO:1903428 positive regulation of reactive oxygen species biosynthetic process	1	0.0524044	3.448	0.037	Biological Process	GO:1903428	positive regulation of reactive oxygen species biosynthetic process	0.0524044	0.181219	1	0	1	27
GO:2000772 regulation of cellular senescence	1	0.0524044	3.448	0.037	Biological Process	GO:2000772	regulation of cellular senescence	0.0524044	0.181219	0	1	1	27
GO:0021700 developmental maturation	2	0.0525152	6.897	0.011	Biological Process	GO:0021700	developmental maturation	0.0525152	0.181219	1	1	2	186
GO:0048638 regulation of developmental growth	2	0.0530187	6.897	0.011	Biological Process	GO:0048638	regulation of developmental growth	0.0530187	0.181802	1	1	2	187
GO:0090092 regulation of transmembrane receptor protein serine/threonine kinase signaling pathway	2	0.0530187	6.897	0.011	Biological Process	GO:0090092	regulation of transmembrane receptor protein serine/threonine kinase signaling pathway	0.0530187	0.181802	1	1	2	187
GO:0043405 regulation of MAP kinase activity	2	0.0540309	6.897	0.011	Biological Process	GO:0043405	regulation of MAP kinase activity	0.0540309	0.184428	0	2	2	189
GO:0001755 neural crest cell migration	1	0.0542934	3.448	0.036	Biological Process	GO:0001755	neural crest cell migration	0.0542934	0.184428	1	0	1	28
GO:0048662 negative regulation of smooth muscle cell proliferation	1	0.0542934	3.448	0.036	Biological Process	GO:0048662	negative regulation of smooth muscle cell proliferation	0.0542934	0.184428	1	0	1	28
GO:0030198 extracellular matrix organization	2	0.0545396	6.897	0.011	Biological Process	GO:0030198	extracellular matrix organization	0.0545396	0.184687	0	2	2	190
GO:0060485 mesenchyme development	2	0.0550501	6.897	0.01	Biological Process	GO:0060485	mesenchyme development	0.0550501	0.185837	1	1	2	191
GO:0043062 extracellular structure organization	2	0.0555623	6.897	0.01	Biological Process	GO:0043062	extracellular structure organization	0.0555623	0.186985	0	2	2	192
GO:0045616 regulation of keratinocyte differentiation	1	0.0561789	3.448	0.034	Biological Process	GO:0045616	regulation of keratinocyte differentiation	0.0561789	0.188477	1	0	1	29
GO:0008285 negative regulation of cell proliferation	3	0.0565489	10.345	0.007	Biological Process	GO:0008285	negative regulation of cell proliferation	0.0565489	0.189134	1	2	3	442
GO:0048513 animal organ development	8	0.0573309	27.586	0.004	Biological Process	GO:0048513	animal organ development	0.0573309	0.190671	4	4	8	2178
GO:0051973 positive regulation of telomerase activity	1	0.0580607	3.448	0.033	Biological Process	GO:0051973	positive regulation of telomerase activity	0.0580607	0.190671	0	1	1	30
GO:0085029 extracellular matrix assembly	1	0.0580607	3.448	0.033	Biological Process	GO:0085029	extracellular matrix assembly	0.0580607	0.190671	0	1	1	30
GO:0090002 establishment of protein localization to plasma membrane	1	0.0580607	3.448	0.033	Biological Process	GO:0090002	establishment of protein localization to plasma membrane	0.0580607	0.190671	0	1	1	30
GO:1904705 regulation of vascular smooth muscle cell proliferation	1	0.0580607	3.448	0.033	Biological Process	GO:1904705	regulation of vascular smooth muscle cell proliferation	0.0580607	0.190671	1	0	1	30
GO:1990874 vascular smooth muscle cell proliferation	1	0.0580607	3.448	0.033	Biological Process	GO:1990874	vascular smooth muscle cell proliferation	0.0580607	0.190671	1	0	1	30
GO:0035295 tube development	3	0.0587425	10.345	0.007	Biological Process	GO:0035295	tube development	0.0587425	0.192329	2	1	3	449
GO:0051348 negative regulation of transferase activity	2	0.0597208	6.897	0.01	Biological Process	GO:0051348	negative regulation of transferase activity	0.0597208	0.193909	1	1	2	200
GO:0071310 cellular response to organic substance	6	0.0598873	20.69	0.004	Biological Process	GO:0071310	cellular response to organic substance	0.0598873	0.193909	4	2	6	1436
GO:0045744 negative regulation of G-protein coupled receptor protein signaling pathway	1	0.0599388	3.448	0.032	Biological Process	GO:0045744	negative regulation of G-protein coupled receptor protein signaling pathway	0.0599388	0.193909	1	0	1	31
GO:0072210 metanephric nephron development	1	0.0599388	3.448	0.032	Biological Process	GO:0072210	metanephric nephron development	0.0599388	0.193909	0	1	1	31
GO:0009008 DNA-methyltransferase activity	1	0.0112076	3.03	0.2	Molecular Function	GO:0009008	DNA-methyltransferase activity	0.0112076	0.196157	1	0	1	5
GO:0005021 vascular endothelial growth factor-activated receptor activity	1	0.0134345	3.03	0.167	Molecular Function	GO:0005021	vascular endothelial growth factor-activated receptor activity	0.0134345	0.196157	1	0	1	6
GO:0043184 vascular endothelial growth factor receptor 2 binding	1	0.0134345	3.03	0.167	Molecular Function	GO:0043184	vascular endothelial growth factor receptor 2 binding	0.0134345	0.196157	0	1	1	6
GO:0008201 heparin binding	2	0.0139208	6.061	0.025	Molecular Function	GO:0008201	heparin binding	0.0139208	0.196157	1	1	2	80
GO:0001937 negative regulation of endothelial cell proliferation	1	0.0618134	3.448	0.031	Biological Process	GO:0001937	negative regulation of endothelial cell proliferation	0.0618134	0.197621	0	1	1	32
GO:0009954 proximal/distal pattern formation	1	0.0618134	3.448	0.031	Biological Process	GO:0009954	proximal/distal pattern formation	0.0618134	0.197621	0	1	1	32
GO:0046850 regulation of bone remodeling	1	0.0618134	3.448	0.031	Biological Process	GO:0046850	regulation of bone remodeling	0.0618134	0.197621	0	1	1	32
GO:0061098 positive regulation of protein tyrosine kinase activity	1	0.0618134	3.448	0.031	Biological Process	GO:0061098	positive regulation of protein tyrosine kinase activity	0.0618134	0.197621	0	1	1	32
GO:0051241 negative regulation of multicellular organismal process	4	0.0623819	13.793	0.005	Biological Process	GO:0051241	negative regulation of multicellular organismal process	0.0623819	0.198854	2	2	4	762
GO:0006893 Golgi to plasma membrane transport	1	0.0636844	3.448	0.03	Biological Process	GO:0006893	Golgi to plasma membrane transport	0.0636844	0.199495	0	1	1	33
GO:0035329 hippo signaling	1	0.0636844	3.448	0.03	Biological Process	GO:0035329	hippo signaling	0.0636844	0.199495	1	0	1	33
GO:0038084 vascular endothelial growth factor signaling pathway	1	0.0636844	3.448	0.03	Biological Process	GO:0038084	vascular endothelial growth factor signaling pathway	0.0636844	0.199495	1	0	1	33
GO:0046888 negative regulation of hormone secretion	1	0.0636844	3.448	0.03	Biological Process	GO:0046888	negative regulation of hormone secretion	0.0636844	0.199495	1	0	1	33
GO:0090342 regulation of cell aging	1	0.0636844	3.448	0.03	Biological Process	GO:0090342	regulation of cell aging	0.0636844	0.199495	0	1	1	33
GO:2000273 positive regulation of receptor activity	1	0.0636844	3.448	0.03	Biological Process	GO:2000273	positive regulation of receptor activity	0.0636844	0.199495	0	1	1	33
GO:0007154 cell communication	15	0.0645394	51.724	0.003	Biological Process	GO:0007154	cell communication	0.0645394	0.20049	11	4	15	5292
GO:1902531 regulation of intracellular signal transduction	5	0.0650487	17.241	0.005	Biological Process	GO:1902531	regulation of intracellular signal transduction	0.0650487	0.20049	2	3	5	1108
GO:0018108 peptidyl-tyrosine phosphorylation	2	0.0650669	6.897	0.01	Biological Process	GO:0018108	peptidyl-tyrosine phosphorylation	0.0650669	0.20049	1	1	2	210
GO:0035335 peptidyl-tyrosine dephosphorylation	1	0.0655517	3.448	0.029	Biological Process	GO:0035335	peptidyl-tyrosine dephosphorylation	0.0655517	0.20049	0	1	1	34
GO:0043618 regulation of transcription from RNA polymerase II promoter in response to stress	1	0.0655517	3.448	0.029	Biological Process	GO:0043618	regulation of transcription from RNA polymerase II promoter in response to stress	0.0655517	0.20049	1	0	1	34
GO:0060976 coronary vasculature development	1	0.0655517	3.448	0.029	Biological Process	GO:0060976	coronary vasculature development	0.0655517	0.20049	1	0	1	34
GO:0061383 trabecula morphogenesis	1	0.0655517	3.448	0.029	Biological Process	GO:0061383	trabecula morphogenesis	0.0655517	0.20049	0	1	1	34
GO:1902895 positive regulation of pri-miRNA transcription from RNA polymerase II promoter	1	0.0655517	3.448	0.029	Biological Process	GO:1902895	positive regulation of pri-miRNA transcription from RNA polymerase II promoter	0.0655517	0.20049	1	0	1	34
GO:0006915 apoptotic process	5	0.065662	17.241	0.005	Biological Process	GO:0006915	apoptotic process	0.065662	0.20049	1	4	5	1111
GO:0010631 epithelial cell migration	2	0.0667017	6.897	0.009	Biological Process	GO:0010631	epithelial cell migration	0.0667017	0.20132	0	2	2	213
GO:0018212 peptidyl-tyrosine modification	2	0.0667017	6.897	0.009	Biological Process	GO:0018212	peptidyl-tyrosine modification	0.0667017	0.20132	1	1	2	213
GO:0071495 cellular response to endogenous stimulus	4	0.0673492	13.793	0.005	Biological Process	GO:0071495	cellular response to endogenous stimulus	0.0673492	0.20132	3	1	4	782
GO:0006809 nitric oxide biosynthetic process	1	0.0674155	3.448	0.029	Biological Process	GO:0006809	nitric oxide biosynthetic process	0.0674155	0.20132	1	0	1	35
GO:0035987 endodermal cell differentiation	1	0.0674155	3.448	0.029	Biological Process	GO:0035987	endodermal cell differentiation	0.0674155	0.20132	1	0	1	35
GO:0045844 positive regulation of striated muscle tissue development	1	0.0674155	3.448	0.029	Biological Process	GO:0045844	positive regulation of striated muscle tissue development	0.0674155	0.20132	0	1	1	35
GO:0048636 positive regulation of muscle organ development	1	0.0674155	3.448	0.029	Biological Process	GO:0048636	positive regulation of muscle organ development	0.0674155	0.20132	0	1	1	35
GO:0050732 negative regulation of peptidyl-tyrosine phosphorylation	1	0.0674155	3.448	0.029	Biological Process	GO:0050732	negative regulation of peptidyl-tyrosine phosphorylation	0.0674155	0.20132	1	0	1	35
GO:0090132 epithelium migration	2	0.0677993	6.897	0.009	Biological Process	GO:0090132	epithelium migration	0.0677993	0.201912	0	2	2	215
GO:0090130 tissue migration	2	0.068903	6.897	0.009	Biological Process	GO:0090130	tissue migration	0.068903	0.202972	0	2	2	217
GO:0003382 epithelial cell morphogenesis	1	0.0692756	3.448	0.028	Biological Process	GO:0003382	epithelial cell morphogenesis	0.0692756	0.202972	0	1	1	36
GO:0021795 cerebral cortex cell migration	1	0.0692756	3.448	0.028	Biological Process	GO:0021795	cerebral cortex cell migration	0.0692756	0.202972	1	0	1	36
GO:0051155 positive regulation of striated muscle cell differentiation	1	0.0692756	3.448	0.028	Biological Process	GO:0051155	positive regulation of striated muscle cell differentiation	0.0692756	0.202972	0	1	1	36
GO:0060688 regulation of morphogenesis of a branching structure	1	0.0692756	3.448	0.028	Biological Process	GO:0060688	regulation of morphogenesis of a branching structure	0.0692756	0.202972	0	1	1	36
GO:1901863 positive regulation of muscle tissue development	1	0.0692756	3.448	0.028	Biological Process	GO:1901863	positive regulation of muscle tissue development	0.0692756	0.202972	0	1	1	36
GO:0031400 negative regulation of protein modification process	3	0.0706575	10.345	0.006	Biological Process	GO:0031400	negative regulation of protein modification process	0.0706575	0.203946	1	2	3	485
GO:0046209 nitric oxide metabolic process	1	0.0711322	3.448	0.027	Biological Process	GO:0046209	nitric oxide metabolic process	0.0711322	0.203946	1	0	1	37
GO:0048286 lung alveolus development	1	0.0711322	3.448	0.027	Biological Process	GO:0048286	lung alveolus development	0.0711322	0.203946	1	0	1	37
GO:0051972 regulation of telomerase activity	1	0.0711322	3.448	0.027	Biological Process	GO:0051972	regulation of telomerase activity	0.0711322	0.203946	0	1	1	37
GO:0060419 heart growth	1	0.0711322	3.448	0.027	Biological Process	GO:0060419	heart growth	0.0711322	0.203946	0	1	1	37
GO:0090183 regulation of kidney development	1	0.0711322	3.448	0.027	Biological Process	GO:0090183	regulation of kidney development	0.0711322	0.203946	0	1	1	37
GO:0019220 regulation of phosphate metabolic process	5	0.0713334	17.241	0.004	Biological Process	GO:0019220	regulation of phosphate metabolic process	0.0713334	0.203946	2	3	5	1138
GO:0012501 programmed cell death	5	0.0719804	17.241	0.004	Biological Process	GO:0012501	programmed cell death	0.0719804	0.203946	1	4	5	1141
GO:0051174 regulation of phosphorus metabolic process	5	0.0721968	17.241	0.004	Biological Process	GO:0051174	regulation of phosphorus metabolic process	0.0721968	0.203946	2	3	5	1142
GO:0001706 endoderm formation	1	0.0729852	3.448	0.026	Biological Process	GO:0001706	endoderm formation	0.0729852	0.203946	1	0	1	38
GO:0006342 chromatin silencing	1	0.0729852	3.448	0.026	Biological Process	GO:0006342	chromatin silencing	0.0729852	0.203946	1	0	1	38
GO:0010596 negative regulation of endothelial cell migration	1	0.0729852	3.448	0.026	Biological Process	GO:0010596	negative regulation of endothelial cell migration	0.0729852	0.203946	0	1	1	38
GO:0043620 regulation of DNA-templated transcription in response to stress	1	0.0729852	3.448	0.026	Biological Process	GO:0043620	regulation of DNA-templated transcription in response to stress	0.0729852	0.203946	1	0	1	38
GO:0045668 negative regulation of osteoblast differentiation	1	0.0729852	3.448	0.026	Biological Process	GO:0045668	negative regulation of osteoblast differentiation	0.0729852	0.203946	0	1	1	38
GO:0060393 regulation of pathway-restricted SMAD protein phosphorylation	1	0.0729852	3.448	0.026	Biological Process	GO:0060393	regulation of pathway-restricted SMAD protein phosphorylation	0.0729852	0.203946	0	1	1	38
GO:0060711 labyrinthine layer development	1	0.0729852	3.448	0.026	Biological Process	GO:0060711	labyrinthine layer development	0.0729852	0.203946	0	1	1	38
GO:0071277 cellular response to calcium ion	1	0.0729852	3.448	0.026	Biological Process	GO:0071277	cellular response to calcium ion	0.0729852	0.203946	0	1	1	38
GO:2001057 reactive nitrogen species metabolic process	1	0.0729852	3.448	0.026	Biological Process	GO:2001057	reactive nitrogen species metabolic process	0.0729852	0.203946	1	0	1	38
GO:0050896 response to stimulus	18	0.0735734	62.069	0.003	Biological Process	GO:0050896	response to stimulus	0.0735734	0.205062	12	6	18	6839
GO:0051893 regulation of focal adhesion assembly	1	0.0748347	3.448	0.026	Biological Process	GO:0051893	regulation of focal adhesion assembly	0.0748347	0.207513	0	1	1	39
GO:0090109 regulation of cell-substrate junction assembly	1	0.0748347	3.448	0.026	Biological Process	GO:0090109	regulation of cell-substrate junction assembly	0.0748347	0.207513	0	1	1	39
GO:0032330 regulation of chondrocyte differentiation	1	0.0766805	3.448	0.025	Biological Process	GO:0032330	regulation of chondrocyte differentiation	0.0766805	0.210484	0	1	1	40
GO:0032615 interleukin-12 production	1	0.0766805	3.448	0.025	Biological Process	GO:0032615	interleukin-12 production	0.0766805	0.210484	1	0	1	40
GO:0032655 regulation of interleukin-12 production	1	0.0766805	3.448	0.025	Biological Process	GO:0032655	regulation of interleukin-12 production	0.0766805	0.210484	1	0	1	40
GO:0055024 regulation of cardiac muscle tissue development	1	0.0766805	3.448	0.025	Biological Process	GO:0055024	regulation of cardiac muscle tissue development	0.0766805	0.210484	0	1	1	40
GO:0005172 vascular endothelial growth factor receptor binding	1	0.0178736	3.03	0.125	Molecular Function	GO:0005172	vascular endothelial growth factor receptor binding	0.0178736	0.212942	0	1	1	8
GO:0043138 3'-5' DNA helicase activity	1	0.0200859	3.03	0.111	Molecular Function	GO:0043138	3'-5' DNA helicase activity	0.0200859	0.212942	1	0	1	9
GO:0008307 structural constituent of muscle	1	0.024496	3.03	0.091	Molecular Function	GO:0008307	structural constituent of muscle	0.024496	0.212942	0	1	1	11
GO:0030296 protein tyrosine kinase activator activity	1	0.024496	3.03	0.091	Molecular Function	GO:0030296	protein tyrosine kinase activator activity	0.024496	0.212942	0	1	1	11
GO:0036122 BMP binding	1	0.024496	3.03	0.091	Molecular Function	GO:0036122	BMP binding	0.024496	0.212942	0	1	1	11
GO:0071855 neuropeptide receptor binding	1	0.024496	3.03	0.091	Molecular Function	GO:0071855	neuropeptide receptor binding	0.024496	0.212942	1	0	1	11
GO:0017017 MAP kinase tyrosine/serine/threonine phosphatase activity	1	0.0266938	3.03	0.083	Molecular Function	GO:0017017	MAP kinase tyrosine/serine/threonine phosphatase activity	0.0266938	0.212942	0	1	1	12
GO:0005539 glycosaminoglycan binding	2	0.0270614	6.061	0.018	Molecular Function	GO:0005539	glycosaminoglycan binding	0.0270614	0.212942	1	1	2	114
GO:0017154 semaphorin receptor activity	1	0.0288869	3.03	0.077	Molecular Function	GO:0017154	semaphorin receptor activity	0.0288869	0.212942	1	0	1	13
GO:0033549 MAP kinase phosphatase activity	1	0.0310751	3.03	0.071	Molecular Function	GO:0033549	MAP kinase phosphatase activity	0.0310751	0.212942	0	1	1	14
GO:0070628 proteasome binding	1	0.0310751	3.03	0.071	Molecular Function	GO:0070628	proteasome binding	0.0310751	0.212942	0	1	1	14
GO:1901681 sulfur compound binding	2	0.0315979	6.061	0.016	Molecular Function	GO:1901681	sulfur compound binding	0.0315979	0.212942	1	1	2	124
GO:0001658 branching involved in ureteric bud morphogenesis	1	0.0785229	3.448	0.024	Biological Process	GO:0001658	branching involved in ureteric bud morphogenesis	0.0785229	0.213921	0	1	1	41
GO:0045104 intermediate filament cytoskeleton organization	1	0.0785229	3.448	0.024	Biological Process	GO:0045104	intermediate filament cytoskeleton organization	0.0785229	0.213921	0	1	1	41
GO:0050709 negative regulation of protein secretion	1	0.0785229	3.448	0.024	Biological Process	GO:0050709	negative regulation of protein secretion	0.0785229	0.213921	1	0	1	41
GO:0045103 intermediate filament-based process	1	0.0803616	3.448	0.024	Biological Process	GO:0045103	intermediate filament-based process	0.0803616	0.216757	0	1	1	42
GO:0061614 pri-miRNA transcription from RNA polymerase II promoter	1	0.0803616	3.448	0.024	Biological Process	GO:0061614	pri-miRNA transcription from RNA polymerase II promoter	0.0803616	0.216757	1	0	1	42
GO:0071695 anatomical structure maturation	1	0.0803616	3.448	0.024	Biological Process	GO:0071695	anatomical structure maturation	0.0803616	0.216757	0	1	1	42
GO:1902893 regulation of pri-miRNA transcription from RNA polymerase II promoter	1	0.0803616	3.448	0.024	Biological Process	GO:1902893	regulation of pri-miRNA transcription from RNA polymerase II promoter	0.0803616	0.216757	1	0	1	42
GO:0016310 phosphorylation	6	0.0816194	20.69	0.004	Biological Process	GO:0016310	phosphorylation	0.0816194	0.217392	3	3	6	1554
GO:0006305 DNA alkylation	1	0.0821969	3.448	0.023	Biological Process	GO:0006305	DNA alkylation	0.0821969	0.217392	1	0	1	43
GO:0006306 DNA methylation	1	0.0821969	3.448	0.023	Biological Process	GO:0006306	DNA methylation	0.0821969	0.217392	1	0	1	43
GO:0009880 embryonic pattern specification	1	0.0821969	3.448	0.023	Biological Process	GO:0009880	embryonic pattern specification	0.0821969	0.217392	1	0	1	43
GO:0021879 forebrain neuron differentiation	1	0.0821969	3.448	0.023	Biological Process	GO:0021879	forebrain neuron differentiation	0.0821969	0.217392	1	0	1	43
GO:0034103 regulation of tissue remodeling	1	0.0821969	3.448	0.023	Biological Process	GO:0034103	regulation of tissue remodeling	0.0821969	0.217392	0	1	1	43
GO:0060389 pathway-restricted SMAD protein phosphorylation	1	0.0821969	3.448	0.023	Biological Process	GO:0060389	pathway-restricted SMAD protein phosphorylation	0.0821969	0.217392	0	1	1	43
GO:1903391 regulation of adherens junction organization	1	0.0821969	3.448	0.023	Biological Process	GO:1903391	regulation of adherens junction organization	0.0821969	0.217392	0	1	1	43
GO:0031589 cell-substrate adhesion	2	0.083191	6.897	0.008	Biological Process	GO:0031589	cell-substrate adhesion	0.083191	0.218514	0	2	2	242
GO:0000422 mitophagy	1	0.0840285	3.448	0.023	Biological Process	GO:0000422	mitophagy	0.0840285	0.218514	1	0	1	44
GO:0032963 collagen metabolic process	1	0.0840285	3.448	0.023	Biological Process	GO:0032963	collagen metabolic process	0.0840285	0.218514	0	1	1	44
GO:0044259 multicellular organismal macromolecule metabolic process	1	0.0840285	3.448	0.023	Biological Process	GO:0044259	multicellular organismal macromolecule metabolic process	0.0840285	0.218514	0	1	1	44
GO:0061726 mitochondrion disassembly	1	0.0840285	3.448	0.023	Biological Process	GO:0061726	mitochondrion disassembly	0.0840285	0.218514	1	0	1	44
GO:0071230 cellular response to amino acid stimulus	1	0.0840285	3.448	0.023	Biological Process	GO:0071230	cellular response to amino acid stimulus	0.0840285	0.218514	1	0	1	44
GO:2000573 positive regulation of DNA biosynthetic process	1	0.0840285	3.448	0.023	Biological Process	GO:2000573	positive regulation of DNA biosynthetic process	0.0840285	0.218514	0	1	1	44
GO:0002042 cell migration involved in sprouting angiogenesis	1	0.0858567	3.448	0.022	Biological Process	GO:0002042	cell migration involved in sprouting angiogenesis	0.0858567	0.221678	0	1	1	45
GO:0043407 negative regulation of MAP kinase activity	1	0.0858567	3.448	0.022	Biological Process	GO:0043407	negative regulation of MAP kinase activity	0.0858567	0.221678	0	1	1	45
GO:1903426 regulation of reactive oxygen species biosynthetic process	1	0.0858567	3.448	0.022	Biological Process	GO:1903426	regulation of reactive oxygen species biosynthetic process	0.0858567	0.221678	1	0	1	45
GO:0008015 blood circulation	2	0.0867479	6.897	0.008	Biological Process	GO:0008015	blood circulation	0.0867479	0.223208	2	0	2	248
GO:0045893 positive regulation of transcription, DNA-templated	5	0.0872991	17.241	0.004	Biological Process	GO:0045893	positive regulation of transcription, DNA-templated	0.0872991	0.223208	4	1	5	1208
GO:1903508 positive regulation of nucleic acid-templated transcription	5	0.0872991	17.241	0.004	Biological Process	GO:1903508	positive regulation of nucleic acid-templated transcription	0.0872991	0.223208	4	1	5	1208
GO:0016445 somatic diversification of immunoglobulins	1	0.0876813	3.448	0.022	Biological Process	GO:0016445	somatic diversification of immunoglobulins	0.0876813	0.223208	0	1	1	46
GO:0042058 regulation of epidermal growth factor receptor signaling pathway	1	0.0876813	3.448	0.022	Biological Process	GO:0042058	regulation of epidermal growth factor receptor signaling pathway	0.0876813	0.223208	1	0	1	46
GO:0045814 negative regulation of gene expression, epigenetic	1	0.0876813	3.448	0.022	Biological Process	GO:0045814	negative regulation of gene expression, epigenetic	0.0876813	0.223208	1	0	1	46
GO:1902680 positive regulation of RNA biosynthetic process	5	0.0885086	17.241	0.004	Biological Process	GO:1902680	positive regulation of RNA biosynthetic process	0.0885086	0.224602	4	1	5	1213
GO:0022029 telencephalon cell migration	1	0.0895025	3.448	0.021	Biological Process	GO:0022029	telencephalon cell migration	0.0895025	0.224602	1	0	1	47
GO:0060675 ureteric bud morphogenesis	1	0.0895025	3.448	0.021	Biological Process	GO:0060675	ureteric bud morphogenesis	0.0895025	0.224602	0	1	1	47
GO:0090398 cellular senescence	1	0.0895025	3.448	0.021	Biological Process	GO:0090398	cellular senescence	0.0895025	0.224602	0	1	1	47
GO:2000300 regulation of synaptic vesicle exocytosis	1	0.0895025	3.448	0.021	Biological Process	GO:2000300	regulation of synaptic vesicle exocytosis	0.0895025	0.224602	1	0	1	47
GO:0006355 regulation of transcription, DNA-templated	8	0.0896694	27.586	0.003	Biological Process	GO:0006355	regulation of transcription, DNA-templated	0.0896694	0.224602	7	1	8	2390
GO:0048863 stem cell differentiation	2	0.0897474	6.897	0.008	Biological Process	GO:0048863	stem cell differentiation	0.0897474	0.224602	1	1	2	253
GO:1903506 regulation of nucleic acid-templated transcription	8	0.0901942	27.586	0.003	Biological Process	GO:1903506	regulation of nucleic acid-templated transcription	0.0901942	0.224602	7	1	8	2393
GO:0051239 regulation of multicellular organismal process	7	0.0912991	24.138	0.004	Biological Process	GO:0051239	regulation of multicellular organismal process	0.0912991	0.224602	4	3	7	1993
GO:0014032 neural crest cell development	1	0.0913201	3.448	0.021	Biological Process	GO:0014032	neural crest cell development	0.0913201	0.224602	1	0	1	48
GO:0045604 regulation of epidermal cell differentiation	1	0.0913201	3.448	0.021	Biological Process	GO:0045604	regulation of epidermal cell differentiation	0.0913201	0.224602	1	0	1	48
GO:0070373 negative regulation of ERK1 and ERK2 cascade	1	0.0913201	3.448	0.021	Biological Process	GO:0070373	negative regulation of ERK1 and ERK2 cascade	0.0913201	0.224602	0	1	1	48
GO:0072171 mesonephric tubule morphogenesis	1	0.0913201	3.448	0.021	Biological Process	GO:0072171	mesonephric tubule morphogenesis	0.0913201	0.224602	0	1	1	48
GO:2001141 regulation of RNA biosynthetic process	8	0.0916032	27.586	0.003	Biological Process	GO:2001141	regulation of RNA biosynthetic process	0.0916032	0.224602	7	1	8	2401
GO:0003013 circulatory system process	2	0.0921696	6.897	0.008	Biological Process	GO:0003013	circulatory system process	0.0921696	0.224602	2	0	2	257
GO:0008219 cell death	5	0.0924404	17.241	0.004	Biological Process	GO:0008219	cell death	0.0924404	0.224602	1	4	5	1229
GO:0016265 death	5	0.0924404	17.241	0.004	Biological Process	GO:0016265	death	0.0924404	0.224602	1	4	5	1229
GO:0045944 positive regulation of transcription from RNA polymerase II promoter	4	0.0925134	13.793	0.005	Biological Process	GO:0045944	positive regulation of transcription from RNA polymerase II promoter	0.0925134	0.224602	3	1	4	873
GO:0006367 transcription initiation from RNA polymerase II promoter	1	0.0931342	3.448	0.02	Biological Process	GO:0006367	transcription initiation from RNA polymerase II promoter	0.0931342	0.224602	1	0	1	49
GO:0010633 negative regulation of epithelial cell migration	1	0.0931342	3.448	0.02	Biological Process	GO:0010633	negative regulation of epithelial cell migration	0.0931342	0.224602	0	1	1	49
GO:0016239 positive regulation of macroautophagy	1	0.0931342	3.448	0.02	Biological Process	GO:0016239	positive regulation of macroautophagy	0.0931342	0.224602	1	0	1	49
GO:0035924 cellular response to vascular endothelial growth factor stimulus	1	0.0931342	3.448	0.02	Biological Process	GO:0035924	cellular response to vascular endothelial growth factor stimulus	0.0931342	0.224602	1	0	1	49
GO:1901184 regulation of ERBB signaling pathway	1	0.0931342	3.448	0.02	Biological Process	GO:1901184	regulation of ERBB signaling pathway	0.0931342	0.224602	1	0	1	49
GO:0050790 regulation of catalytic activity	5	0.093188	17.241	0.004	Biological Process	GO:0050790	regulation of catalytic activity	0.093188	0.224602	2	3	5	1232
GO:0080135 regulation of cellular response to stress	3	0.0947207	10.345	0.005	Biological Process	GO:0080135	regulation of cellular response to stress	0.0947207	0.226237	1	2	3	550
GO:0003073 regulation of systemic arterial blood pressure	1	0.0949448	3.448	0.02	Biological Process	GO:0003073	regulation of systemic arterial blood pressure	0.0949448	0.226237	1	0	1	50
GO:0014068 positive regulation of phosphatidylinositol 3-kinase signaling	1	0.0949448	3.448	0.02	Biological Process	GO:0014068	positive regulation of phosphatidylinositol 3-kinase signaling	0.0949448	0.226237	1	0	1	50
GO:0021885 forebrain cell migration	1	0.0949448	3.448	0.02	Biological Process	GO:0021885	forebrain cell migration	0.0949448	0.226237	1	0	1	50
GO:0043506 regulation of JUN kinase activity	1	0.0949448	3.448	0.02	Biological Process	GO:0043506	regulation of JUN kinase activity	0.0949448	0.226237	0	1	1	50
GO:0007417 central nervous system development	3	0.0951151	10.345	0.005	Biological Process	GO:0007417	central nervous system development	0.0951151	0.226237	2	1	3	551
GO:0043066 negative regulation of apoptotic process	3	0.0966997	10.345	0.005	Biological Process	GO:0043066	negative regulation of apoptotic process	0.0966997	0.227639	1	2	3	555
GO:0021536 diencephalon development	1	0.0967519	3.448	0.02	Biological Process	GO:0021536	diencephalon development	0.0967519	0.227639	1	0	1	51
GO:0051149 positive regulation of muscle cell differentiation	1	0.0967519	3.448	0.02	Biological Process	GO:0051149	positive regulation of muscle cell differentiation	0.0967519	0.227639	0	1	1	51
GO:0061035 regulation of cartilage development	1	0.0967519	3.448	0.02	Biological Process	GO:0061035	regulation of cartilage development	0.0967519	0.227639	0	1	1	51
GO:0061515 myeloid cell development	1	0.0967519	3.448	0.02	Biological Process	GO:0061515	myeloid cell development	0.0967519	0.227639	1	0	1	51
GO:0016192 vesicle-mediated transport	4	0.0976669	13.793	0.004	Biological Process	GO:0016192	vesicle-mediated transport	0.0976669	0.228422	2	2	4	890
GO:0003002 regionalization	2	0.0983096	6.897	0.007	Biological Process	GO:0003002	regionalization	0.0983096	0.228422	1	1	2	267
GO:0007045 cell-substrate adherens junction assembly	1	0.0985555	3.448	0.019	Biological Process	GO:0007045	cell-substrate adherens junction assembly	0.0985555	0.228422	0	1	1	52
GO:0021872 forebrain generation of neurons	1	0.0985555	3.448	0.019	Biological Process	GO:0021872	forebrain generation of neurons	0.0985555	0.228422	1	0	1	52
GO:0043200 response to amino acid	1	0.0985555	3.448	0.019	Biological Process	GO:0043200	response to amino acid	0.0985555	0.228422	1	0	1	52
GO:0048041 focal adhesion assembly	1	0.0985555	3.448	0.019	Biological Process	GO:0048041	focal adhesion assembly	0.0985555	0.228422	0	1	1	52
GO:0048640 negative regulation of developmental growth	1	0.0985555	3.448	0.019	Biological Process	GO:0048640	negative regulation of developmental growth	0.0985555	0.228422	1	0	1	52
GO:0009719 response to endogenous stimulus	4	0.10014	13.793	0.004	Biological Process	GO:0009719	response to endogenous stimulus	0.10014	0.228693	3	1	4	898
GO:0007178 transmembrane receptor protein serine/threonine kinase signaling pathway	2	0.100174	6.897	0.007	Biological Process	GO:0007178	transmembrane receptor protein serine/threonine kinase signaling pathway	0.100174	0.228693	1	1	2	270
GO:0006892 post-Golgi vesicle-mediated transport	1	0.100356	3.448	0.019	Biological Process	GO:0006892	post-Golgi vesicle-mediated transport	0.100356	0.228693	0	1	1	53
GO:0014033 neural crest cell differentiation	1	0.100356	3.448	0.019	Biological Process	GO:0014033	neural crest cell differentiation	0.100356	0.228693	1	0	1	53
GO:0032106 positive regulation of response to extracellular stimulus	1	0.100356	3.448	0.019	Biological Process	GO:0032106	positive regulation of response to extracellular stimulus	0.100356	0.228693	1	0	1	53
GO:0032109 positive regulation of response to nutrient levels	1	0.100356	3.448	0.019	Biological Process	GO:0032109	positive regulation of response to nutrient levels	0.100356	0.228693	1	0	1	53
GO:0070664 negative regulation of leukocyte proliferation	1	0.100356	3.448	0.019	Biological Process	GO:0070664	negative regulation of leukocyte proliferation	0.100356	0.228693	0	1	1	53
GO:1902803 regulation of synaptic vesicle transport	1	0.100356	3.448	0.019	Biological Process	GO:1902803	regulation of synaptic vesicle transport	0.100356	0.228693	1	0	1	53
GO:0051254 positive regulation of RNA metabolic process	5	0.101888	17.241	0.004	Biological Process	GO:0051254	positive regulation of RNA metabolic process	0.101888	0.231698	4	1	5	1266
GO:0072078 nephron tubule morphogenesis	1	0.102152	3.448	0.019	Biological Process	GO:0072078	nephron tubule morphogenesis	0.102152	0.231816	0	1	1	54
GO:0043069 negative regulation of programmed cell death	3	0.102741	10.345	0.005	Biological Process	GO:0043069	negative regulation of programmed cell death	0.102741	0.23201	1	2	3	570
GO:0007166 cell surface receptor signaling pathway	6	0.103454	20.69	0.004	Biological Process	GO:0007166	cell surface receptor signaling pathway	0.103454	0.23201	4	2	6	1655
GO:0002200 somatic diversification of immune receptors	1	0.103946	3.448	0.018	Biological Process	GO:0002200	somatic diversification of immune receptors	0.103946	0.23201	0	1	1	55
GO:0030500 regulation of bone mineralization	1	0.103946	3.448	0.018	Biological Process	GO:0030500	regulation of bone mineralization	0.103946	0.23201	0	1	1	55
GO:0044236 multicellular organism metabolic process	1	0.103946	3.448	0.018	Biological Process	GO:0044236	multicellular organism metabolic process	0.103946	0.23201	0	1	1	55
GO:0046928 regulation of neurotransmitter secretion	1	0.103946	3.448	0.018	Biological Process	GO:0046928	regulation of neurotransmitter secretion	0.103946	0.23201	1	0	1	55
GO:0061333 renal tubule morphogenesis	1	0.103946	3.448	0.018	Biological Process	GO:0061333	renal tubule morphogenesis	0.103946	0.23201	0	1	1	55
GO:2000379 positive regulation of reactive oxygen species metabolic process	1	0.103946	3.448	0.018	Biological Process	GO:2000379	positive regulation of reactive oxygen species metabolic process	0.103946	0.23201	1	0	1	55
GO:0072088 nephron epithelium morphogenesis	1	0.105735	3.448	0.018	Biological Process	GO:0072088	nephron epithelium morphogenesis	0.105735	0.235521	0	1	1	56
GO:1990837 sequence-specific double-stranded DNA binding	5	0.0365594	15.152	0.006	Molecular Function	GO:1990837	sequence-specific double-stranded DNA binding	0.0365594	0.236113	5	0	5	830
GO:0001932 regulation of protein phosphorylation	4	0.107095	13.793	0.004	Biological Process	GO:0001932	regulation of protein phosphorylation	0.107095	0.237553	1	3	4	920
GO:0033209 tumor necrosis factor-mediated signaling pathway	1	0.107522	3.448	0.018	Biological Process	GO:0033209	tumor necrosis factor-mediated signaling pathway	0.107522	0.237553	0	1	1	57
GO:0072028 nephron morphogenesis	1	0.107522	3.448	0.018	Biological Process	GO:0072028	nephron morphogenesis	0.107522	0.237553	0	1	1	57
GO:1903670 regulation of sprouting angiogenesis	1	0.107522	3.448	0.018	Biological Process	GO:1903670	regulation of sprouting angiogenesis	0.107522	0.237553	1	0	1	57
GO:0009888 tissue development	5	0.108006	17.241	0.004	Biological Process	GO:0009888	tissue development	0.108006	0.23814	4	1	5	1289
GO:0003014 renal system process	1	0.109305	3.448	0.017	Biological Process	GO:0003014	renal system process	0.109305	0.239544	1	0	1	58
GO:0003151 outflow tract morphogenesis	1	0.109305	3.448	0.017	Biological Process	GO:0003151	outflow tract morphogenesis	0.109305	0.239544	1	0	1	58
GO:0035082 axoneme assembly	1	0.109305	3.448	0.017	Biological Process	GO:0035082	axoneme assembly	0.109305	0.239544	1	0	1	58
GO:0000902 cell morphogenesis	4	0.10968	13.793	0.004	Biological Process	GO:0000902	cell morphogenesis	0.10968	0.239883	3	1	4	928
GO:0097227 sperm annulus	1	0.00557773	3.704	0.333	Cellular Component	GO:0097227	sperm annulus	0.00557773	0.239903	0	1	1	3
GO:0000974 Prp19 complex	1	0.00927956	3.704	0.2	Cellular Component	GO:0000974	Prp19 complex	0.00927956	0.239903	0	1	1	5
GO:0036126 sperm flagellum	2	0.0108449	7.407	0.024	Cellular Component	GO:0036126	sperm flagellum	0.0108449	0.239903	1	1	2	85
GO:0031105 septin complex	1	0.0111255	3.704	0.167	Cellular Component	GO:0031105	septin complex	0.0111255	0.239903	0	1	1	6
GO:0032156 septin cytoskeleton	1	0.0129681	3.704	0.143	Cellular Component	GO:0032156	septin cytoskeleton	0.0129681	0.239903	0	1	1	7
GO:0097224 sperm connecting piece	1	0.0166435	3.704	0.111	Cellular Component	GO:0097224	sperm connecting piece	0.0166435	0.239903	1	0	1	9
GO:0005576 extracellular region	6	0.0176961	22.222	0.005	Cellular Component	GO:0005576	extracellular region	0.0176961	0.239903	3	3	6	1158
GO:0001741 XY body	1	0.0203056	3.704	0.091	Cellular Component	GO:0001741	XY body	0.0203056	0.239903	1	0	1	11
GO:0005614 interstitial matrix	1	0.0203056	3.704	0.091	Cellular Component	GO:0005614	interstitial matrix	0.0203056	0.239903	1	0	1	11
GO:0031514 motile cilium	2	0.0211679	7.407	0.017	Cellular Component	GO:0031514	motile cilium	0.0211679	0.239903	1	1	2	121
GO:0030279 negative regulation of ossification	1	0.111084	3.448	0.017	Biological Process	GO:0030279	negative regulation of ossification	0.111084	0.240055	0	1	1	59
GO:0044728 DNA methylation or demethylation	1	0.111084	3.448	0.017	Biological Process	GO:0044728	DNA methylation or demethylation	0.111084	0.240055	1	0	1	59
GO:0055007 cardiac muscle cell differentiation	1	0.111084	3.448	0.017	Biological Process	GO:0055007	cardiac muscle cell differentiation	0.111084	0.240055	0	1	1	59
GO:0060411 cardiac septum morphogenesis	1	0.111084	3.448	0.017	Biological Process	GO:0060411	cardiac septum morphogenesis	0.111084	0.240055	1	0	1	59
GO:1901224 positive regulation of NIK/NF-kappaB signaling	1	0.111084	3.448	0.017	Biological Process	GO:1901224	positive regulation of NIK/NF-kappaB signaling	0.111084	0.240055	0	1	1	59
GO:0006351 transcription, DNA-templated	8	0.111547	27.586	0.003	Biological Process	GO:0006351	transcription, DNA-templated	0.111547	0.240055	7	1	8	2507
GO:0044700 single organism signaling	14	0.111558	48.276	0.003	Biological Process	GO:0044700	single organism signaling	0.111558	0.240055	10	4	14	5198
GO:0097659 nucleic acid-templated transcription	8	0.112146	27.586	0.003	Biological Process	GO:0097659	nucleic acid-templated transcription	0.112146	0.240055	7	1	8	2510
GO:0007492 endoderm development	1	0.11286	3.448	0.017	Biological Process	GO:0007492	endoderm development	0.11286	0.240055	1	0	1	60
GO:0008543 fibroblast growth factor receptor signaling pathway	1	0.11286	3.448	0.017	Biological Process	GO:0008543	fibroblast growth factor receptor signaling pathway	0.11286	0.240055	1	0	1	60
GO:0034333 adherens junction assembly	1	0.11286	3.448	0.017	Biological Process	GO:0034333	adherens junction assembly	0.11286	0.240055	0	1	1	60
GO:0045740 positive regulation of DNA replication	1	0.11286	3.448	0.017	Biological Process	GO:0045740	positive regulation of DNA replication	0.11286	0.240055	0	1	1	60
GO:0051153 regulation of striated muscle cell differentiation	1	0.11286	3.448	0.017	Biological Process	GO:0051153	regulation of striated muscle cell differentiation	0.11286	0.240055	0	1	1	60
GO:0050794 regulation of cellular process	21	0.113011	72.414	0.002	Biological Process	GO:0050794	regulation of cellular process	0.113011	0.240055	14	7	21	8707
GO:0023052 signaling	14	0.113071	48.276	0.003	Biological Process	GO:0023052	signaling	0.113071	0.240055	10	4	14	5208
GO:0007044 cell-substrate junction assembly	1	0.114633	3.448	0.016	Biological Process	GO:0007044	cell-substrate junction assembly	0.114633	0.241017	0	1	1	61
GO:0045445 myoblast differentiation	1	0.114633	3.448	0.016	Biological Process	GO:0045445	myoblast differentiation	0.114633	0.241017	0	1	1	61
GO:0048660 regulation of smooth muscle cell proliferation	1	0.114633	3.448	0.016	Biological Process	GO:0048660	regulation of smooth muscle cell proliferation	0.114633	0.241017	1	0	1	61
GO:0048675 axon extension	1	0.114633	3.448	0.016	Biological Process	GO:0048675	axon extension	0.114633	0.241017	1	0	1	61
GO:0050880 regulation of blood vessel size	1	0.114633	3.448	0.016	Biological Process	GO:0050880	regulation of blood vessel size	0.114633	0.241017	1	0	1	61
GO:0031011 Ino80 complex	1	0.0257742	3.704	0.071	Cellular Component	GO:0031011	Ino80 complex	0.0257742	0.241491	0	1	1	14
GO:0033202 DNA helicase complex	1	0.0257742	3.704	0.071	Cellular Component	GO:0033202	DNA helicase complex	0.0257742	0.241491	0	1	1	14
GO:0097223 sperm part	2	0.0288722	7.407	0.014	Cellular Component	GO:0097223	sperm part	0.0288722	0.241491	1	1	2	143
GO:0043005 neuron projection	3	0.0341537	11.111	0.008	Cellular Component	GO:0043005	neuron projection	0.0341537	0.241491	2	1	3	386
GO:0097346 INO80-type complex	1	0.0348233	3.704	0.053	Cellular Component	GO:0097346	INO80-type complex	0.0348233	0.241491	0	1	1	19
GO:0000228 nuclear chromosome	2	0.0350775	7.407	0.013	Cellular Component	GO:0000228	nuclear chromosome	0.0350775	0.241491	1	1	2	159
GO:0031012 extracellular matrix	2	0.0350775	7.407	0.013	Cellular Component	GO:0031012	extracellular matrix	0.0350775	0.241491	1	1	2	159
GO:0000785 chromatin	3	0.0355134	11.111	0.008	Cellular Component	GO:0000785	chromatin	0.0355134	0.241491	2	1	3	392
GO:2000026 regulation of multicellular organismal development	5	0.115426	17.241	0.004	Biological Process	GO:2000026	regulation of multicellular organismal development	0.115426	0.24187	2	3	5	1316
GO:0051252 regulation of RNA metabolic process	8	0.115779	27.586	0.003	Biological Process	GO:0051252	regulation of RNA metabolic process	0.115779	0.24187	7	1	8	2528
GO:0032774 RNA biosynthetic process	8	0.115983	27.586	0.003	Biological Process	GO:0032774	RNA biosynthetic process	0.115983	0.24187	7	1	8	2529
GO:0006641 triglyceride metabolic process	1	0.116402	3.448	0.016	Biological Process	GO:0006641	triglyceride metabolic process	0.116402	0.24187	0	1	1	62
GO:0035150 regulation of tube size	1	0.116402	3.448	0.016	Biological Process	GO:0035150	regulation of tube size	0.116402	0.24187	1	0	1	62
GO:2000278 regulation of DNA biosynthetic process	1	0.116402	3.448	0.016	Biological Process	GO:2000278	regulation of DNA biosynthetic process	0.116402	0.24187	0	1	1	62
GO:0009893 positive regulation of metabolic process	8	0.116596	27.586	0.003	Biological Process	GO:0009893	positive regulation of metabolic process	0.116596	0.24187	7	1	8	2532
GO:0071900 regulation of protein serine/threonine kinase activity	2	0.117397	6.897	0.007	Biological Process	GO:0071900	regulation of protein serine/threonine kinase activity	0.117397	0.242813	0	2	2	297
GO:0021761 limbic system development	1	0.118167	3.448	0.016	Biological Process	GO:0021761	limbic system development	0.118167	0.242813	1	0	1	63
GO:0048659 smooth muscle cell proliferation	1	0.118167	3.448	0.016	Biological Process	GO:0048659	smooth muscle cell proliferation	0.118167	0.242813	1	0	1	63
GO:0051588 regulation of neurotransmitter transport	1	0.118167	3.448	0.016	Biological Process	GO:0051588	regulation of neurotransmitter transport	0.118167	0.242813	1	0	1	63
GO:1903409 reactive oxygen species biosynthetic process	1	0.118167	3.448	0.016	Biological Process	GO:1903409	reactive oxygen species biosynthetic process	0.118167	0.242813	1	0	1	63
GO:0016477 cell migration	4	0.119292	13.793	0.004	Biological Process	GO:0016477	cell migration	0.119292	0.244585	2	2	4	957
GO:0010822 positive regulation of mitochondrion organization	1	0.11993	3.448	0.016	Biological Process	GO:0010822	positive regulation of mitochondrion organization	0.11993	0.244585	1	0	1	64
GO:0016079 synaptic vesicle exocytosis	1	0.11993	3.448	0.016	Biological Process	GO:0016079	synaptic vesicle exocytosis	0.11993	0.244585	1	0	1	64
GO:0021954 central nervous system neuron development	1	0.11993	3.448	0.016	Biological Process	GO:0021954	central nervous system neuron development	0.11993	0.244585	1	0	1	64
GO:0014066 regulation of phosphatidylinositol 3-kinase signaling	1	0.121689	3.448	0.015	Biological Process	GO:0014066	regulation of phosphatidylinositol 3-kinase signaling	0.121689	0.246459	1	0	1	65
GO:0046849 bone remodeling	1	0.121689	3.448	0.015	Biological Process	GO:0046849	bone remodeling	0.121689	0.246459	0	1	1	65
GO:1901888 regulation of cell junction assembly	1	0.121689	3.448	0.015	Biological Process	GO:1901888	regulation of cell junction assembly	0.121689	0.246459	0	1	1	65
GO:0060548 negative regulation of cell death	3	0.121756	10.345	0.005	Biological Process	GO:0060548	negative regulation of cell death	0.121756	0.246459	1	2	3	615
GO:0010033 response to organic substance	6	0.123081	20.69	0.003	Biological Process	GO:0010033	response to organic substance	0.123081	0.248489	4	2	6	1736
GO:0006468 protein phosphorylation	5	0.123386	17.241	0.004	Biological Process	GO:0006468	protein phosphorylation	0.123386	0.248489	2	3	5	1344
GO:0051592 response to calcium ion	1	0.123444	3.448	0.015	Biological Process	GO:0051592	response to calcium ion	0.123444	0.248489	0	1	1	66
GO:0050793 regulation of developmental process	6	0.12512	20.69	0.003	Biological Process	GO:0050793	regulation of developmental process	0.12512	0.250623	3	3	6	1744
GO:0010557 positive regulation of macromolecule biosynthetic process	5	0.125126	17.241	0.004	Biological Process	GO:0010557	positive regulation of macromolecule biosynthetic process	0.125126	0.250623	4	1	5	1350
GO:0009953 dorsal/ventral pattern formation	1	0.125196	3.448	0.015	Biological Process	GO:0009953	dorsal/ventral pattern formation	0.125196	0.250623	0	1	1	67
GO:0007173 epidermal growth factor receptor signaling pathway	1	0.126945	3.448	0.015	Biological Process	GO:0007173	epidermal growth factor receptor signaling pathway	0.126945	0.251347	1	0	1	68
GO:0007569 cell aging	1	0.126945	3.448	0.015	Biological Process	GO:0007569	cell aging	0.126945	0.251347	0	1	1	68
GO:0045682 regulation of epidermis development	1	0.126945	3.448	0.015	Biological Process	GO:0045682	regulation of epidermis development	0.126945	0.251347	1	0	1	68
GO:0060993 kidney morphogenesis	1	0.126945	3.448	0.015	Biological Process	GO:0060993	kidney morphogenesis	0.126945	0.251347	0	1	1	68
GO:0070167 regulation of biomineral tissue development	1	0.126945	3.448	0.015	Biological Process	GO:0070167	regulation of biomineral tissue development	0.126945	0.251347	0	1	1	68
GO:1903008 organelle disassembly	1	0.126945	3.448	0.015	Biological Process	GO:1903008	organelle disassembly	0.126945	0.251347	1	0	1	68
GO:0032989 cellular component morphogenesis	4	0.127528	13.793	0.004	Biological Process	GO:0032989	cellular component morphogenesis	0.127528	0.252041	3	1	4	981
GO:0042221 response to chemical	8	0.127947	27.586	0.003	Biological Process	GO:0042221	response to chemical	0.127947	0.252048	5	3	8	2586
GO:0001656 metanephros development	1	0.128691	3.448	0.014	Biological Process	GO:0001656	metanephros development	0.128691	0.252048	0	1	1	69
GO:0016202 regulation of striated muscle tissue development	1	0.128691	3.448	0.014	Biological Process	GO:0016202	regulation of striated muscle tissue development	0.128691	0.252048	0	1	1	69
GO:0021987 cerebral cortex development	1	0.128691	3.448	0.014	Biological Process	GO:0021987	cerebral cortex development	0.128691	0.252048	1	0	1	69
GO:0043535 regulation of blood vessel endothelial cell migration	1	0.128691	3.448	0.014	Biological Process	GO:0043535	regulation of blood vessel endothelial cell migration	0.128691	0.252048	0	1	1	69
GO:0001892 embryonic placenta development	1	0.130433	3.448	0.014	Biological Process	GO:0001892	embryonic placenta development	0.130433	0.253632	0	1	1	70
GO:0006304 DNA modification	1	0.130433	3.448	0.014	Biological Process	GO:0006304	DNA modification	0.130433	0.253632	1	0	1	70
GO:0017158 regulation of calcium ion-dependent exocytosis	1	0.130433	3.448	0.014	Biological Process	GO:0017158	regulation of calcium ion-dependent exocytosis	0.130433	0.253632	1	0	1	70
GO:0072080 nephron tubule development	1	0.130433	3.448	0.014	Biological Process	GO:0072080	nephron tubule development	0.130433	0.253632	0	1	1	70
GO:0001657 ureteric bud development	1	0.132171	3.448	0.014	Biological Process	GO:0001657	ureteric bud development	0.132171	0.256096	0	1	1	71
GO:1904019 epithelial cell apoptotic process	1	0.132171	3.448	0.014	Biological Process	GO:1904019	epithelial cell apoptotic process	0.132171	0.256096	0	1	1	71
GO:0034332 adherens junction organization	1	0.133906	3.448	0.014	Biological Process	GO:0034332	adherens junction organization	0.133906	0.257167	0	1	1	72
GO:0048634 regulation of muscle organ development	1	0.133906	3.448	0.014	Biological Process	GO:0048634	regulation of muscle organ development	0.133906	0.257167	0	1	1	72
GO:0072163 mesonephric epithelium development	1	0.133906	3.448	0.014	Biological Process	GO:0072163	mesonephric epithelium development	0.133906	0.257167	0	1	1	72
GO:0072164 mesonephric tubule development	1	0.133906	3.448	0.014	Biological Process	GO:0072164	mesonephric tubule development	0.133906	0.257167	0	1	1	72
GO:1901861 regulation of muscle tissue development	1	0.133906	3.448	0.014	Biological Process	GO:1901861	regulation of muscle tissue development	0.133906	0.257167	0	1	1	72
GO:0002377 immunoglobulin production	1	0.135638	3.448	0.014	Biological Process	GO:0002377	immunoglobulin production	0.135638	0.259119	0	1	1	73
GO:0010717 regulation of epithelial to mesenchymal transition	1	0.135638	3.448	0.014	Biological Process	GO:0010717	regulation of epithelial to mesenchymal transition	0.135638	0.259119	0	1	1	73
GO:0061326 renal tubule development	1	0.135638	3.448	0.014	Biological Process	GO:0061326	renal tubule development	0.135638	0.259119	0	1	1	73
GO:0001701 in utero embryonic development	2	0.135999	6.897	0.006	Biological Process	GO:0001701	in utero embryonic development	0.135999	0.259352	1	1	2	325
GO:0045935 positive regulation of nucleobase-containing compound metabolic process	5	0.136424	17.241	0.004	Biological Process	GO:0045935	positive regulation of nucleobase-containing compound metabolic process	0.136424	0.259683	4	1	5	1388
GO:0030216 keratinocyte differentiation	1	0.137367	3.448	0.014	Biological Process	GO:0030216	keratinocyte differentiation	0.137367	0.259683	1	0	1	74
GO:0038127 ERBB signaling pathway	1	0.137367	3.448	0.014	Biological Process	GO:0038127	ERBB signaling pathway	0.137367	0.259683	1	0	1	74
GO:0044344 cellular response to fibroblast growth factor stimulus	1	0.137367	3.448	0.014	Biological Process	GO:0044344	cellular response to fibroblast growth factor stimulus	0.137367	0.259683	1	0	1	74
GO:0071774 response to fibroblast growth factor	1	0.137367	3.448	0.014	Biological Process	GO:0071774	response to fibroblast growth factor	0.137367	0.259683	1	0	1	74
GO:0051897 positive regulation of protein kinase B signaling	1	0.139092	3.448	0.013	Biological Process	GO:0051897	positive regulation of protein kinase B signaling	0.139092	0.262488	1	0	1	75
GO:0031328 positive regulation of cellular biosynthetic process	5	0.140397	17.241	0.004	Biological Process	GO:0031328	positive regulation of cellular biosynthetic process	0.140397	0.264361	4	1	5	1401
GO:0001823 mesonephros development	1	0.140814	3.448	0.013	Biological Process	GO:0001823	mesonephros development	0.140814	0.264361	0	1	1	76
GO:0035051 cardiocyte differentiation	1	0.140814	3.448	0.013	Biological Process	GO:0035051	cardiocyte differentiation	0.140814	0.264361	0	1	1	76
GO:0000803 sex chromosome	1	0.0437914	3.704	0.042	Cellular Component	GO:0000803	sex chromosome	0.0437914	0.266289	1	0	1	24
GO:0005694 chromosome	4	0.0458791	14.815	0.005	Cellular Component	GO:0005694	chromosome	0.0458791	0.266289	3	1	4	737
GO:0030424 axon	2	0.0466007	7.407	0.011	Cellular Component	GO:0030424	axon	0.0466007	0.266289	1	1	2	186
GO:0000791 euchromatin	1	0.0509081	3.704	0.036	Cellular Component	GO:0000791	euchromatin	0.0509081	0.266289	1	0	1	28
GO:0032154 cleavage furrow	1	0.0509081	3.704	0.036	Cellular Component	GO:0032154	cleavage furrow	0.0509081	0.266289	0	1	1	28
GO:0097610 cell surface furrow	1	0.0509081	3.704	0.036	Cellular Component	GO:0097610	cell surface furrow	0.0509081	0.266289	0	1	1	28
GO:0098772 molecular function regulator	5	0.0437853	15.152	0.006	Molecular Function	GO:0098772	molecular function regulator	0.0437853	0.266481	3	2	5	872
GO:0003690 double-stranded DNA binding	5	0.0447	15.152	0.006	Molecular Function	GO:0003690	double-stranded DNA binding	0.0447	0.266481	5	0	5	877
GO:0007165 signal transduction	13	0.143767	44.828	0.003	Biological Process	GO:0007165	signal transduction	0.143767	0.269412	9	4	13	4920
GO:0008277 regulation of G-protein coupled receptor protein signaling pathway	1	0.144248	3.448	0.013	Biological Process	GO:0008277	regulation of G-protein coupled receptor protein signaling pathway	0.144248	0.269412	1	0	1	78
GO:1901222 regulation of NIK/NF-kappaB signaling	1	0.144248	3.448	0.013	Biological Process	GO:1901222	regulation of NIK/NF-kappaB signaling	0.144248	0.269412	0	1	1	78
GO:0032153 cell division site	1	0.0562121	3.704	0.032	Cellular Component	GO:0032153	cell division site	0.0562121	0.270786	0	1	1	31
GO:0032155 cell division site part	1	0.0562121	3.704	0.032	Cellular Component	GO:0032155	cell division site part	0.0562121	0.270786	0	1	1	31
GO:0044421 extracellular region part	4	0.0588538	14.815	0.005	Cellular Component	GO:0044421	extracellular region part	0.0588538	0.270786	1	3	4	800
GO:0043679 axon terminus	1	0.0597323	3.704	0.03	Cellular Component	GO:0043679	axon terminus	0.0597323	0.270786	0	1	1	33
GO:0001936 regulation of endothelial cell proliferation	1	0.14596	3.448	0.013	Biological Process	GO:0001936	regulation of endothelial cell proliferation	0.14596	0.270789	0	1	1	79
GO:0071901 negative regulation of protein serine/threonine kinase activity	1	0.14596	3.448	0.013	Biological Process	GO:0071901	negative regulation of protein serine/threonine kinase activity	0.14596	0.270789	0	1	1	79
GO:1903531 negative regulation of secretion by cell	1	0.14596	3.448	0.013	Biological Process	GO:1903531	negative regulation of secretion by cell	0.14596	0.270789	1	0	1	79
GO:0009891 positive regulation of biosynthetic process	5	0.145988	17.241	0.004	Biological Process	GO:0009891	positive regulation of biosynthetic process	0.145988	0.270789	4	1	5	1419
GO:0007389 pattern specification process	2	0.146231	6.897	0.006	Biological Process	GO:0007389	pattern specification process	0.146231	0.270789	1	1	2	340
GO:0042127 regulation of cell proliferation	4	0.147311	13.793	0.004	Biological Process	GO:0042127	regulation of cell proliferation	0.147311	0.271812	2	2	4	1036
GO:0002062 chondrocyte differentiation	1	0.147669	3.448	0.013	Biological Process	GO:0002062	chondrocyte differentiation	0.147669	0.271812	0	1	1	80
GO:0003018 vascular process in circulatory system	1	0.147669	3.448	0.013	Biological Process	GO:0003018	vascular process in circulatory system	0.147669	0.271812	1	0	1	80
GO:0031325 positive regulation of cellular metabolic process	7	0.147784	24.138	0.003	Biological Process	GO:0031325	positive regulation of cellular metabolic process	0.147784	0.271812	6	1	7	2246
GO:0006639 acylglycerol metabolic process	1	0.149374	3.448	0.012	Biological Process	GO:0006639	acylglycerol metabolic process	0.149374	0.2737	0	1	1	81
GO:0035282 segmentation	1	0.149374	3.448	0.012	Biological Process	GO:0035282	segmentation	0.149374	0.2737	1	0	1	81
GO:2000112 regulation of cellular macromolecule biosynthetic process	8	0.150076	27.586	0.003	Biological Process	GO:2000112	regulation of cellular macromolecule biosynthetic process	0.150076	0.2737	7	1	8	2684
GO:0001578 microtubule bundle formation	1	0.151076	3.448	0.012	Biological Process	GO:0001578	microtubule bundle formation	0.151076	0.2737	1	0	1	82
GO:0001952 regulation of cell-matrix adhesion	1	0.151076	3.448	0.012	Biological Process	GO:0001952	regulation of cell-matrix adhesion	0.151076	0.2737	0	1	1	82
GO:0003279 cardiac septum development	1	0.151076	3.448	0.012	Biological Process	GO:0003279	cardiac septum development	0.151076	0.2737	1	0	1	82
GO:0006638 neutral lipid metabolic process	1	0.151076	3.448	0.012	Biological Process	GO:0006638	neutral lipid metabolic process	0.151076	0.2737	0	1	1	82
GO:0007269 neurotransmitter secretion	1	0.151076	3.448	0.012	Biological Process	GO:0007269	neurotransmitter secretion	0.151076	0.2737	1	0	1	82
GO:0038061 NIK/NF-kappaB signaling	1	0.151076	3.448	0.012	Biological Process	GO:0038061	NIK/NF-kappaB signaling	0.151076	0.2737	0	1	1	82
GO:0009986 cell surface	3	0.0625361	11.111	0.006	Cellular Component	GO:0009986	cell surface	0.0625361	0.274352	1	2	3	493
GO:0000790 nuclear chromatin	1	0.0649888	3.704	0.028	Cellular Component	GO:0000790	nuclear chromatin	0.0649888	0.276202	0	1	1	36
GO:0004181 metallocarboxypeptidase activity	1	0.0484097	3.03	0.045	Molecular Function	GO:0004181	metallocarboxypeptidase activity	0.0484097	0.277908	0	1	1	22
GO:0006352 DNA-templated transcription, initiation	1	0.154471	3.448	0.012	Biological Process	GO:0006352	DNA-templated transcription, initiation	0.154471	0.278015	1	0	1	84
GO:0014065 phosphatidylinositol 3-kinase signaling	1	0.154471	3.448	0.012	Biological Process	GO:0014065	phosphatidylinositol 3-kinase signaling	0.154471	0.278015	1	0	1	84
GO:1990830 cellular response to leukemia inhibitory factor	1	0.154471	3.448	0.012	Biological Process	GO:1990830	cellular response to leukemia inhibitory factor	0.154471	0.278015	1	0	1	84
GO:0040008 regulation of growth	2	0.154534	6.897	0.006	Biological Process	GO:0040008	regulation of growth	0.154534	0.278015	1	1	2	352
GO:0008217 regulation of blood pressure	1	0.156163	3.448	0.012	Biological Process	GO:0008217	regulation of blood pressure	0.156163	0.278015	1	0	1	85
GO:0030282 bone mineralization	1	0.156163	3.448	0.012	Biological Process	GO:0030282	bone mineralization	0.156163	0.278015	0	1	1	85
GO:0051048 negative regulation of secretion	1	0.156163	3.448	0.012	Biological Process	GO:0051048	negative regulation of secretion	0.156163	0.278015	1	0	1	85
GO:0072009 nephron epithelium development	1	0.156163	3.448	0.012	Biological Process	GO:0072009	nephron epithelium development	0.156163	0.278015	0	1	1	85
GO:0099531 presynaptic process involved in synaptic transmission	1	0.156163	3.448	0.012	Biological Process	GO:0099531	presynaptic process involved in synaptic transmission	0.156163	0.278015	1	0	1	85
GO:1990823 response to leukemia inhibitory factor	1	0.156163	3.448	0.012	Biological Process	GO:1990823	response to leukemia inhibitory factor	0.156163	0.278015	1	0	1	85
GO:0010556 regulation of macromolecule biosynthetic process	8	0.156271	27.586	0.003	Biological Process	GO:0010556	regulation of macromolecule biosynthetic process	0.156271	0.278015	7	1	8	2710
GO:0048870 cell motility	4	0.157843	13.793	0.004	Biological Process	GO:0048870	cell motility	0.157843	0.279	2	2	4	1064
GO:0051674 localization of cell	4	0.157843	13.793	0.004	Biological Process	GO:0051674	localization of cell	0.157843	0.279	2	2	4	1064
GO:0009855 determination of bilateral symmetry	1	0.157852	3.448	0.012	Biological Process	GO:0009855	determination of bilateral symmetry	0.157852	0.279	0	1	1	86
GO:0010508 positive regulation of autophagy	1	0.157852	3.448	0.012	Biological Process	GO:0010508	positive regulation of autophagy	0.157852	0.279	1	0	1	86
GO:0009887 organ morphogenesis	3	0.158992	10.345	0.004	Biological Process	GO:0009887	organ morphogenesis	0.158992	0.280558	2	1	3	696
GO:0009799 specification of symmetry	1	0.159537	3.448	0.011	Biological Process	GO:0009799	specification of symmetry	0.159537	0.28061	0	1	1	87
GO:0050796 regulation of insulin secretion	1	0.159537	3.448	0.011	Biological Process	GO:0050796	regulation of insulin secretion	0.159537	0.28061	1	0	1	87
GO:0006897 endocytosis	2	0.160123	6.897	0.006	Biological Process	GO:0006897	endocytosis	0.160123	0.281184	1	1	2	360
GO:0031594 neuromuscular junction	1	0.0684774	3.704	0.026	Cellular Component	GO:0031594	neuromuscular junction	0.0684774	0.28221	1	0	1	38
GO:0051173 positive regulation of nitrogen compound metabolic process	5	0.161384	17.241	0.003	Biological Process	GO:0051173	positive regulation of nitrogen compound metabolic process	0.161384	0.282942	4	1	5	1467
GO:0080090 regulation of primary metabolic process	11	0.162831	37.931	0.003	Biological Process	GO:0080090	regulation of primary metabolic process	0.162831	0.28468	8	3	11	4086
GO:0001704 formation of primary germ layer	1	0.162899	3.448	0.011	Biological Process	GO:0001704	formation of primary germ layer	0.162899	0.28468	1	0	1	89
GO:0010628 positive regulation of gene expression	5	0.164347	17.241	0.003	Biological Process	GO:0010628	positive regulation of gene expression	0.164347	0.286229	4	1	5	1476
GO:0071248 cellular response to metal ion	1	0.164575	3.448	0.011	Biological Process	GO:0071248	cellular response to metal ion	0.164575	0.286229	0	1	1	90
GO:0099504 synaptic vesicle cycle	1	0.164575	3.448	0.011	Biological Process	GO:0099504	synaptic vesicle cycle	0.164575	0.286229	1	0	1	90
GO:0043065 positive regulation of apoptotic process	2	0.165045	6.897	0.005	Biological Process	GO:0043065	positive regulation of apoptotic process	0.165045	0.286588	0	2	2	367
GO:0016241 regulation of macroautophagy	1	0.166248	3.448	0.011	Biological Process	GO:0016241	regulation of macroautophagy	0.166248	0.287836	1	0	1	91
GO:0019219 regulation of nucleobase-containing compound metabolic process	8	0.166309	27.586	0.003	Biological Process	GO:0019219	regulation of nucleobase-containing compound metabolic process	0.166309	0.287836	7	1	8	2751
GO:0034654 nucleobase-containing compound biosynthetic process	8	0.166558	27.586	0.003	Biological Process	GO:0034654	nucleobase-containing compound biosynthetic process	0.166558	0.287836	7	1	8	2752
GO:0001935 endothelial cell proliferation	1	0.167917	3.448	0.011	Biological Process	GO:0001935	endothelial cell proliferation	0.167917	0.289264	0	1	1	92
GO:0030218 erythrocyte differentiation	1	0.167917	3.448	0.011	Biological Process	GO:0030218	erythrocyte differentiation	0.167917	0.289264	1	0	1	92
GO:0043068 positive regulation of programmed cell death	2	0.169287	6.897	0.005	Biological Process	GO:0043068	positive regulation of programmed cell death	0.169287	0.290295	0	2	2	373
GO:0048489 synaptic vesicle transport	1	0.169583	3.448	0.011	Biological Process	GO:0048489	synaptic vesicle transport	0.169583	0.290295	1	0	1	93
GO:0097480 establishment of synaptic vesicle localization	1	0.169583	3.448	0.011	Biological Process	GO:0097480	establishment of synaptic vesicle localization	0.169583	0.290295	1	0	1	93
GO:1990138 neuron projection extension	1	0.169583	3.448	0.011	Biological Process	GO:1990138	neuron projection extension	0.169583	0.290295	1	0	1	93
GO:1902532 negative regulation of intracellular signal transduction	2	0.169996	6.897	0.005	Biological Process	GO:1902532	negative regulation of intracellular signal transduction	0.169996	0.290544	1	1	2	374
GO:0017156 calcium ion regulated exocytosis	1	0.171246	3.448	0.011	Biological Process	GO:0017156	calcium ion regulated exocytosis	0.171246	0.291763	1	0	1	94
GO:0051224 negative regulation of protein transport	1	0.171246	3.448	0.011	Biological Process	GO:0051224	negative regulation of protein transport	0.171246	0.291763	1	0	1	94
GO:0032269 negative regulation of cellular protein metabolic process	3	0.172641	10.345	0.004	Biological Process	GO:0032269	negative regulation of cellular protein metabolic process	0.172641	0.293212	1	2	3	724
GO:0045667 regulation of osteoblast differentiation	1	0.172906	3.448	0.011	Biological Process	GO:0045667	regulation of osteoblast differentiation	0.172906	0.293212	0	1	1	95
GO:0071897 DNA biosynthetic process	1	0.172906	3.448	0.011	Biological Process	GO:0071897	DNA biosynthetic process	0.172906	0.293212	0	1	1	95
GO:0050680 negative regulation of epithelial cell proliferation	1	0.174563	3.448	0.01	Biological Process	GO:0050680	negative regulation of epithelial cell proliferation	0.174563	0.29556	0	1	1	96
GO:0060255 regulation of macromolecule metabolic process	11	0.175486	37.931	0.003	Biological Process	GO:0060255	regulation of macromolecule metabolic process	0.175486	0.296662	8	3	11	4145
GO:0021543 pallium development	1	0.176216	3.448	0.01	Biological Process	GO:0021543	pallium development	0.176216	0.296972	1	0	1	97
GO:1904950 negative regulation of establishment of protein localization	1	0.176216	3.448	0.01	Biological Process	GO:1904950	negative regulation of establishment of protein localization	0.176216	0.296972	1	0	1	97
GO:0022603 regulation of anatomical structure morphogenesis	3	0.177601	10.345	0.004	Biological Process	GO:0022603	regulation of anatomical structure morphogenesis	0.177601	0.297905	1	2	3	734
GO:0001838 embryonic epithelial tube formation	1	0.177866	3.448	0.01	Biological Process	GO:0001838	embryonic epithelial tube formation	0.177866	0.297905	0	1	1	98
GO:0072175 epithelial tube formation	1	0.177866	3.448	0.01	Biological Process	GO:0072175	epithelial tube formation	0.177866	0.297905	0	1	1	98
GO:0097479 synaptic vesicle localization	1	0.177866	3.448	0.01	Biological Process	GO:0097479	synaptic vesicle localization	0.177866	0.297905	1	0	1	98
GO:0031326 regulation of cellular biosynthetic process	8	0.178212	27.586	0.003	Biological Process	GO:0031326	regulation of cellular biosynthetic process	0.178212	0.298025	7	1	8	2798
GO:0034101 erythrocyte homeostasis	1	0.179513	3.448	0.01	Biological Process	GO:0034101	erythrocyte homeostasis	0.179513	0.298365	1	0	1	99
GO:0071241 cellular response to inorganic substance	1	0.179513	3.448	0.01	Biological Process	GO:0071241	cellular response to inorganic substance	0.179513	0.298365	0	1	1	99
GO:0090090 negative regulation of canonical Wnt signaling pathway	1	0.179513	3.448	0.01	Biological Process	GO:0090090	negative regulation of canonical Wnt signaling pathway	0.179513	0.298365	0	1	1	99
GO:1903305 regulation of regulated secretory pathway	1	0.179513	3.448	0.01	Biological Process	GO:1903305	regulation of regulated secretory pathway	0.179513	0.298365	1	0	1	99
GO:0019438 aromatic compound biosynthetic process	8	0.180279	27.586	0.003	Biological Process	GO:0019438	aromatic compound biosynthetic process	0.180279	0.299154	7	1	8	2806
GO:0018130 heterocycle biosynthetic process	8	0.180538	27.586	0.003	Biological Process	GO:0018130	heterocycle biosynthetic process	0.180538	0.299154	7	1	8	2807
GO:0044306 neuron projection terminus	1	0.075417	3.704	0.024	Cellular Component	GO:0044306	neuron projection terminus	0.075417	0.301668	0	1	1	42
GO:0033002 muscle cell proliferation	1	0.182798	3.448	0.01	Biological Process	GO:0033002	muscle cell proliferation	0.182798	0.302437	1	0	1	101
GO:0007605 sensory perception of sound	1	0.184435	3.448	0.01	Biological Process	GO:0007605	sensory perception of sound	0.184435	0.3033	1	0	1	102
GO:0030326 embryonic limb morphogenesis	1	0.184435	3.448	0.01	Biological Process	GO:0030326	embryonic limb morphogenesis	0.184435	0.3033	0	1	1	102
GO:0035113 embryonic appendage morphogenesis	1	0.184435	3.448	0.01	Biological Process	GO:0035113	embryonic appendage morphogenesis	0.184435	0.3033	0	1	1	102
GO:0051092 positive regulation of NF-kappaB transcription factor activity	1	0.184435	3.448	0.01	Biological Process	GO:0051092	positive regulation of NF-kappaB transcription factor activity	0.184435	0.3033	0	1	1	102
GO:0048018 receptor agonist activity	1	0.0548323	3.03	0.04	Molecular Function	GO:0048018	receptor agonist activity	0.0548323	0.303536	0	1	1	25
GO:0031234 extrinsic component of cytoplasmic side of plasma membrane	1	0.0788681	3.704	0.023	Cellular Component	GO:0031234	extrinsic component of cytoplasmic side of plasma membrane	0.0788681	0.306459	1	0	1	44
GO:0010647 positive regulation of cell communication	4	0.187439	13.793	0.004	Biological Process	GO:0010647	positive regulation of cell communication	0.187439	0.307117	3	1	4	1139
GO:0001764 neuron migration	1	0.187701	3.448	0.01	Biological Process	GO:0001764	neuron migration	0.187701	0.307117	1	0	1	104
GO:0003206 cardiac chamber morphogenesis	1	0.187701	3.448	0.01	Biological Process	GO:0003206	cardiac chamber morphogenesis	0.187701	0.307117	1	0	1	104
GO:0010942 positive regulation of cell death	2	0.187887	6.897	0.005	Biological Process	GO:0010942	positive regulation of cell death	0.187887	0.307117	0	2	2	399
GO:0009889 regulation of biosynthetic process	8	0.1884	27.586	0.003	Biological Process	GO:0009889	regulation of biosynthetic process	0.1884	0.307164	7	1	8	2837
GO:0016458 gene silencing	1	0.189329	3.448	0.01	Biological Process	GO:0016458	gene silencing	0.189329	0.307164	1	0	1	105
GO:0042384 cilium assembly	1	0.189329	3.448	0.01	Biological Process	GO:0042384	cilium assembly	0.189329	0.307164	1	0	1	105
GO:0048015 phosphatidylinositol-mediated signaling	1	0.189329	3.448	0.01	Biological Process	GO:0048015	phosphatidylinositol-mediated signaling	0.189329	0.307164	1	0	1	105
GO:2000377 regulation of reactive oxygen species metabolic process	1	0.189329	3.448	0.01	Biological Process	GO:2000377	regulation of reactive oxygen species metabolic process	0.189329	0.307164	1	0	1	105
GO:0006457 protein folding	1	0.190953	3.448	0.009	Biological Process	GO:0006457	protein folding	0.190953	0.309339	1	0	1	106
GO:0007420 brain development	2	0.192224	6.897	0.005	Biological Process	GO:0007420	brain development	0.192224	0.309658	1	1	2	405
GO:0032104 regulation of response to extracellular stimulus	1	0.192575	3.448	0.009	Biological Process	GO:0032104	regulation of response to extracellular stimulus	0.192575	0.309658	1	0	1	107
GO:0032107 regulation of response to nutrient levels	1	0.192575	3.448	0.009	Biological Process	GO:0032107	regulation of response to nutrient levels	0.192575	0.309658	1	0	1	107
GO:0072073 kidney epithelium development	1	0.192575	3.448	0.009	Biological Process	GO:0072073	kidney epithelium development	0.192575	0.309658	0	1	1	107
GO:0090276 regulation of peptide hormone secretion	1	0.192575	3.448	0.009	Biological Process	GO:0090276	regulation of peptide hormone secretion	0.192575	0.309658	1	0	1	107
GO:0004180 carboxypeptidase activity	1	0.0612129	3.03	0.036	Molecular Function	GO:0004180	carboxypeptidase activity	0.0612129	0.310776	0	1	1	28
GO:0030544 Hsp70 protein binding	1	0.0612129	3.03	0.036	Molecular Function	GO:0030544	Hsp70 protein binding	0.0612129	0.310776	0	1	1	28
GO:0035091 phosphatidylinositol binding	2	0.0654313	6.061	0.011	Molecular Function	GO:0035091	phosphatidylinositol binding	0.0654313	0.310776	2	0	2	186
GO:0030546 receptor activator activity	1	0.0654434	3.03	0.033	Molecular Function	GO:0030546	receptor activator activity	0.0654434	0.310776	0	1	1	30
GO:0043565 sequence-specific DNA binding	5	0.0661653	15.152	0.005	Molecular Function	GO:0043565	sequence-specific DNA binding	0.0661653	0.310776	5	0	5	980
GO:0002791 regulation of peptide secretion	1	0.194194	3.448	0.009	Biological Process	GO:0002791	regulation of peptide secretion	0.194194	0.310881	1	0	1	108
GO:0048017 inositol lipid-mediated signaling	1	0.194194	3.448	0.009	Biological Process	GO:0048017	inositol lipid-mediated signaling	0.194194	0.310881	1	0	1	108
GO:0072006 nephron development	1	0.194194	3.448	0.009	Biological Process	GO:0072006	nephron development	0.194194	0.310881	0	1	1	108
GO:0051248 negative regulation of protein metabolic process	3	0.194772	10.345	0.004	Biological Process	GO:0051248	negative regulation of protein metabolic process	0.194772	0.311176	1	2	3	768
GO:0030073 insulin secretion	1	0.195809	3.448	0.009	Biological Process	GO:0030073	insulin secretion	0.195809	0.311176	1	0	1	109
GO:0035148 tube formation	1	0.195809	3.448	0.009	Biological Process	GO:0035148	tube formation	0.195809	0.311176	0	1	1	109
GO:0043409 negative regulation of MAPK cascade	1	0.195809	3.448	0.009	Biological Process	GO:0043409	negative regulation of MAPK cascade	0.195809	0.311176	0	1	1	109
GO:0045766 positive regulation of angiogenesis	1	0.195809	3.448	0.009	Biological Process	GO:0045766	positive regulation of angiogenesis	0.195809	0.311176	0	1	1	109
GO:0051147 regulation of muscle cell differentiation	1	0.197421	3.448	0.009	Biological Process	GO:0051147	regulation of muscle cell differentiation	0.197421	0.31328	0	1	1	110
GO:0031214 biomineral tissue development	1	0.19903	3.448	0.009	Biological Process	GO:0031214	biomineral tissue development	0.19903	0.314914	0	1	1	111
GO:0071356 cellular response to tumor necrosis factor	1	0.19903	3.448	0.009	Biological Process	GO:0071356	cellular response to tumor necrosis factor	0.19903	0.314914	0	1	1	111
GO:1901362 organic cyclic compound biosynthetic process	8	0.199677	27.586	0.003	Biological Process	GO:1901362	organic cyclic compound biosynthetic process	0.199677	0.315479	7	1	8	2879
GO:0001837 epithelial to mesenchymal transition	1	0.200636	3.448	0.009	Biological Process	GO:0001837	epithelial to mesenchymal transition	0.200636	0.316075	0	1	1	112
GO:0051896 regulation of protein kinase B signaling	1	0.200636	3.448	0.009	Biological Process	GO:0051896	regulation of protein kinase B signaling	0.200636	0.316075	1	0	1	112
GO:0030856 regulation of epithelial cell differentiation	1	0.202239	3.448	0.009	Biological Process	GO:0030856	regulation of epithelial cell differentiation	0.202239	0.317221	1	0	1	113
GO:0050954 sensory perception of mechanical stimulus	1	0.202239	3.448	0.009	Biological Process	GO:0050954	sensory perception of mechanical stimulus	0.202239	0.317221	1	0	1	113
GO:0090087 regulation of peptide transport	1	0.202239	3.448	0.009	Biological Process	GO:0090087	regulation of peptide transport	0.202239	0.317221	1	0	1	113
GO:0097190 apoptotic signaling pathway	2	0.203128	6.897	0.005	Biological Process	GO:0097190	apoptotic signaling pathway	0.203128	0.317896	1	1	2	420
GO:0001890 placenta development	1	0.203839	3.448	0.009	Biological Process	GO:0001890	placenta development	0.203839	0.317896	0	1	1	114
GO:0035264 multicellular organism growth	1	0.203839	3.448	0.009	Biological Process	GO:0035264	multicellular organism growth	0.203839	0.317896	1	0	1	114
GO:0048771 tissue remodeling	1	0.203839	3.448	0.009	Biological Process	GO:0048771	tissue remodeling	0.203839	0.317896	0	1	1	114
GO:0043086 negative regulation of catalytic activity	2	0.205319	6.897	0.005	Biological Process	GO:0043086	negative regulation of catalytic activity	0.205319	0.319013	1	1	2	423
GO:0006836 neurotransmitter transport	1	0.205436	3.448	0.009	Biological Process	GO:0006836	neurotransmitter transport	0.205436	0.319013	1	0	1	115
GO:0048588 developmental cell growth	1	0.205436	3.448	0.009	Biological Process	GO:0048588	developmental cell growth	0.205436	0.319013	1	0	1	115
GO:0002262 myeloid cell homeostasis	1	0.20703	3.448	0.009	Biological Process	GO:0002262	myeloid cell homeostasis	0.20703	0.321029	1	0	1	116
GO:0001505 regulation of neurotransmitter levels	1	0.20862	3.448	0.009	Biological Process	GO:0001505	regulation of neurotransmitter levels	0.20862	0.32166	1	0	1	117
GO:0010821 regulation of mitochondrion organization	1	0.20862	3.448	0.009	Biological Process	GO:0010821	regulation of mitochondrion organization	0.20862	0.32166	1	0	1	117
GO:0048469 cell maturation	1	0.20862	3.448	0.009	Biological Process	GO:0048469	cell maturation	0.20862	0.32166	1	0	1	117
GO:0090150 establishment of protein localization to membrane	1	0.20862	3.448	0.009	Biological Process	GO:0090150	establishment of protein localization to membrane	0.20862	0.32166	0	1	1	117
GO:0016331 morphogenesis of embryonic epithelium	1	0.210208	3.448	0.008	Biological Process	GO:0016331	morphogenesis of embryonic epithelium	0.210208	0.321935	0	1	1	118
GO:0035107 appendage morphogenesis	1	0.210208	3.448	0.008	Biological Process	GO:0035107	appendage morphogenesis	0.210208	0.321935	0	1	1	118
GO:0035108 limb morphogenesis	1	0.210208	3.448	0.008	Biological Process	GO:0035108	limb morphogenesis	0.210208	0.321935	0	1	1	118
GO:1904018 positive regulation of vasculature development	1	0.210208	3.448	0.008	Biological Process	GO:1904018	positive regulation of vasculature development	0.210208	0.321935	0	1	1	118
GO:0060429 epithelium development	3	0.210279	10.345	0.004	Biological Process	GO:0060429	epithelium development	0.210279	0.321935	2	1	3	798
GO:0006275 regulation of DNA replication	1	0.211792	3.448	0.008	Biological Process	GO:0006275	regulation of DNA replication	0.211792	0.322886	0	1	1	119
GO:0046328 regulation of JNK cascade	1	0.211792	3.448	0.008	Biological Process	GO:0046328	regulation of JNK cascade	0.211792	0.322886	0	1	1	119
GO:0050731 positive regulation of peptidyl-tyrosine phosphorylation	1	0.211792	3.448	0.008	Biological Process	GO:0050731	positive regulation of peptidyl-tyrosine phosphorylation	0.211792	0.322886	0	1	1	119
GO:0097458 neuron part	3	0.0920477	11.111	0.005	Cellular Component	GO:0097458	neuron part	0.0920477	0.324759	2	1	3	581
GO:0098552 side of membrane	2	0.0969157	7.407	0.007	Cellular Component	GO:0098552	side of membrane	0.0969157	0.324759	2	0	2	283
GO:0070603 SWI/SNF superfamily-type complex	1	0.0976287	3.704	0.018	Cellular Component	GO:0070603	SWI/SNF superfamily-type complex	0.0976287	0.324759	0	1	1	55
GO:0044441 ciliary part	2	0.0986537	7.407	0.007	Cellular Component	GO:0044441	ciliary part	0.0986537	0.324759	1	1	2	286
GO:0016363 nuclear matrix	1	0.0993159	3.704	0.018	Cellular Component	GO:0016363	nuclear matrix	0.0993159	0.324759	1	0	1	56
GO:0000792 heterochromatin	1	0.102681	3.704	0.017	Cellular Component	GO:0000792	heterochromatin	0.102681	0.324759	1	0	1	58
GO:0000794 condensed nuclear chromosome	1	0.102681	3.704	0.017	Cellular Component	GO:0000794	condensed nuclear chromosome	0.102681	0.324759	1	0	1	58
GO:0045095 keratin filament	1	0.102681	3.704	0.017	Cellular Component	GO:0045095	keratin filament	0.102681	0.324759	0	1	1	58
GO:0008021 synaptic vesicle	1	0.107706	3.704	0.016	Cellular Component	GO:0008021	synaptic vesicle	0.107706	0.326608	0	1	1	61
GO:0005615 extracellular space	3	0.10828	11.111	0.005	Cellular Component	GO:0005615	extracellular space	0.10828	0.326608	0	3	3	624
GO:0005634 nucleus	12	0.114266	44.444	0.003	Cellular Component	GO:0005634	nucleus	0.114266	0.326608	7	5	12	4601
GO:0044427 chromosomal part	3	0.117003	11.111	0.005	Cellular Component	GO:0044427	chromosomal part	0.117003	0.326608	2	1	3	646
GO:0034399 nuclear periphery	1	0.117675	3.704	0.015	Cellular Component	GO:0034399	nuclear periphery	0.117675	0.326608	1	0	1	67
GO:0070382 exocytic vesicle	1	0.117675	3.704	0.015	Cellular Component	GO:0070382	exocytic vesicle	0.117675	0.326608	0	1	1	67
GO:0009913 epidermal cell differentiation	1	0.214952	3.448	0.008	Biological Process	GO:0009913	epidermal cell differentiation	0.214952	0.326786	1	0	1	121
GO:0030178 negative regulation of Wnt signaling pathway	1	0.214952	3.448	0.008	Biological Process	GO:0030178	negative regulation of Wnt signaling pathway	0.214952	0.326786	0	1	1	121
GO:0042995 cell projection	4	0.121524	14.815	0.004	Cellular Component	GO:0042995	cell projection	0.121524	0.326985	3	1	4	1031
GO:0019897 extrinsic component of plasma membrane	1	0.122619	3.704	0.014	Cellular Component	GO:0019897	extrinsic component of plasma membrane	0.122619	0.326985	1	0	1	70
GO:0060322 head development	2	0.217051	6.897	0.005	Biological Process	GO:0060322	head development	0.217051	0.329517	1	1	2	439
GO:0010594 regulation of endothelial cell migration	1	0.218099	3.448	0.008	Biological Process	GO:0010594	regulation of endothelial cell migration	0.218099	0.330646	0	1	1	123
GO:0051171 regulation of nitrogen compound metabolic process	8	0.218863	27.586	0.003	Biological Process	GO:0051171	regulation of nitrogen compound metabolic process	0.218863	0.331343	7	1	8	2948
GO:0034612 response to tumor necrosis factor	1	0.219668	3.448	0.008	Biological Process	GO:0034612	response to tumor necrosis factor	0.219668	0.332099	0	1	1	124
GO:0033267 axon part	1	0.127537	3.704	0.014	Cellular Component	GO:0033267	axon part	0.127537	0.333558	0	1	1	73
GO:2000027 regulation of organ morphogenesis	1	0.221234	3.448	0.008	Biological Process	GO:2000027	regulation of organ morphogenesis	0.221234	0.333582	0	1	1	125
GO:0048598 embryonic morphogenesis	2	0.221469	6.897	0.004	Biological Process	GO:0048598	embryonic morphogenesis	0.221469	0.333582	1	1	2	445
GO:0040011 locomotion	4	0.221815	13.793	0.003	Biological Process	GO:0040011	locomotion	0.221815	0.333582	2	2	4	1221
GO:0007254 JNK cascade	1	0.222797	3.448	0.008	Biological Process	GO:0007254	JNK cascade	0.222797	0.333582	0	1	1	126
GO:0048738 cardiac muscle tissue development	1	0.222797	3.448	0.008	Biological Process	GO:0048738	cardiac muscle tissue development	0.222797	0.333582	0	1	1	126
GO:0048754 branching morphogenesis of an epithelial tube	1	0.222797	3.448	0.008	Biological Process	GO:0048754	branching morphogenesis of an epithelial tube	0.222797	0.333582	0	1	1	126
GO:2000736 regulation of stem cell differentiation	1	0.222797	3.448	0.008	Biological Process	GO:2000736	regulation of stem cell differentiation	0.222797	0.333582	0	1	1	126
GO:0008138 protein tyrosine/serine/threonine phosphatase activity	1	0.073849	3.03	0.029	Molecular Function	GO:0008138	protein tyrosine/serine/threonine phosphatase activity	0.073849	0.336665	0	1	1	34
GO:0003205 cardiac chamber development	1	0.225914	3.448	0.008	Biological Process	GO:0003205	cardiac chamber development	0.225914	0.337783	1	0	1	128
GO:0010468 regulation of gene expression	8	0.226583	27.586	0.003	Biological Process	GO:0010468	regulation of gene expression	0.226583	0.338318	7	1	8	2975
GO:0007369 gastrulation	1	0.229019	3.448	0.008	Biological Process	GO:0007369	gastrulation	0.229019	0.341486	1	0	1	130
GO:0043408 regulation of MAPK cascade	2	0.229592	6.897	0.004	Biological Process	GO:0043408	regulation of MAPK cascade	0.229592	0.341871	0	2	2	456
GO:0065009 regulation of molecular function	5	0.231921	17.241	0.003	Biological Process	GO:0065009	regulation of molecular function	0.231921	0.344365	2	3	5	1666
GO:0007411 axon guidance	1	0.232112	3.448	0.008	Biological Process	GO:0007411	axon guidance	0.232112	0.344365	1	0	1	132
GO:0008283 cell proliferation	4	0.232217	13.793	0.003	Biological Process	GO:0008283	cell proliferation	0.232217	0.344365	2	2	4	1245
GO:0017157 regulation of exocytosis	1	0.233654	3.448	0.008	Biological Process	GO:0017157	regulation of exocytosis	0.233654	0.345553	1	0	1	133
GO:0043491 protein kinase B signaling	1	0.233654	3.448	0.008	Biological Process	GO:0043491	protein kinase B signaling	0.233654	0.345553	1	0	1	133
GO:0005578 proteinaceous extracellular matrix	1	0.137292	3.704	0.013	Cellular Component	GO:0005578	proteinaceous extracellular matrix	0.137292	0.347469	1	0	1	79
GO:0005930 axoneme	1	0.140521	3.704	0.012	Cellular Component	GO:0005930	axoneme	0.140521	0.347469	1	0	1	81
GO:0097014 ciliary plasm	1	0.140521	3.704	0.012	Cellular Component	GO:0097014	ciliary plasm	0.140521	0.347469	1	0	1	81
GO:0097485 neuron projection guidance	1	0.236729	3.448	0.007	Biological Process	GO:0097485	neuron projection guidance	0.236729	0.349625	1	0	1	135
GO:0005882 intermediate filament	1	0.145342	3.704	0.012	Cellular Component	GO:0005882	intermediate filament	0.145342	0.3506	0	1	1	84
GO:0009898 cytoplasmic side of plasma membrane	1	0.146943	3.704	0.012	Cellular Component	GO:0009898	cytoplasmic side of plasma membrane	0.146943	0.3506	1	0	1	85
GO:0071345 cellular response to cytokine stimulus	2	0.238481	6.897	0.004	Biological Process	GO:0071345	cellular response to cytokine stimulus	0.238481	0.351736	1	1	2	468
GO:0034451 centriolar satellite	1	0.150136	3.704	0.011	Cellular Component	GO:0034451	centriolar satellite	0.150136	0.352044	0	1	1	87
GO:0044699 single-organism process	25	0.239302	86.207	0.002	Biological Process	GO:0044699	single-organism process	0.239302	0.352469	18	7	25	11507
GO:0002440 production of molecular mediator of immune response	1	0.241319	3.448	0.007	Biological Process	GO:0002440	production of molecular mediator of immune response	0.241319	0.353522	0	1	1	138
GO:0030072 peptide hormone secretion	1	0.241319	3.448	0.007	Biological Process	GO:0030072	peptide hormone secretion	0.241319	0.353522	1	0	1	138
GO:0046883 regulation of hormone secretion	1	0.241319	3.448	0.007	Biological Process	GO:0046883	regulation of hormone secretion	0.241319	0.353522	1	0	1	138
GO:0051216 cartilage development	1	0.241319	3.448	0.007	Biological Process	GO:0051216	cartilage development	0.241319	0.353522	0	1	1	138
GO:0001649 osteoblast differentiation	1	0.242843	3.448	0.007	Biological Process	GO:0001649	osteoblast differentiation	0.242843	0.355276	0	1	1	139
GO:0048729 tissue morphogenesis	2	0.245165	6.897	0.004	Biological Process	GO:0048729	tissue morphogenesis	0.245165	0.357796	1	1	2	477
GO:0002790 peptide secretion	1	0.245882	3.448	0.007	Biological Process	GO:0002790	peptide secretion	0.245882	0.357796	1	0	1	141
GO:0045055 regulated exocytosis	1	0.245882	3.448	0.007	Biological Process	GO:0045055	regulated exocytosis	0.245882	0.357796	1	0	1	141
GO:0051650 establishment of vesicle localization	1	0.245882	3.448	0.007	Biological Process	GO:0051650	establishment of vesicle localization	0.245882	0.357796	1	0	1	141
GO:0010038 response to metal ion	1	0.247397	3.448	0.007	Biological Process	GO:0010038	response to metal ion	0.247397	0.358561	0	1	1	142
GO:0034329 cell junction assembly	1	0.247397	3.448	0.007	Biological Process	GO:0034329	cell junction assembly	0.247397	0.358561	0	1	1	142
GO:0044782 cilium organization	1	0.247397	3.448	0.007	Biological Process	GO:0044782	cilium organization	0.247397	0.358561	1	0	1	142
GO:0045926 negative regulation of growth	1	0.24891	3.448	0.007	Biological Process	GO:0045926	negative regulation of growth	0.24891	0.358682	1	0	1	143
GO:0048736 appendage development	1	0.24891	3.448	0.007	Biological Process	GO:0048736	appendage development	0.24891	0.358682	0	1	1	143
GO:0060173 limb development	1	0.24891	3.448	0.007	Biological Process	GO:0060173	limb development	0.24891	0.358682	0	1	1	143
GO:0060560 developmental growth involved in morphogenesis	1	0.24891	3.448	0.007	Biological Process	GO:0060560	developmental growth involved in morphogenesis	0.24891	0.358682	1	0	1	143
GO:0032879 regulation of localization	5	0.249131	17.241	0.003	Biological Process	GO:0032879	regulation of localization	0.249131	0.358682	3	2	5	1711
GO:0033554 cellular response to stress	4	0.250291	13.793	0.003	Biological Process	GO:0033554	cellular response to stress	0.250291	0.359876	2	2	4	1286
GO:0050708 regulation of protein secretion	1	0.251926	3.448	0.007	Biological Process	GO:0050708	regulation of protein secretion	0.251926	0.361748	1	0	1	145
GO:0051130 positive regulation of cellular component organization	3	0.253491	10.345	0.003	Biological Process	GO:0051130	positive regulation of cellular component organization	0.253491	0.363516	2	1	3	879
GO:0031399 regulation of protein modification process	4	0.254753	13.793	0.003	Biological Process	GO:0031399	regulation of protein modification process	0.254753	0.364616	1	3	4	1296
GO:0043547 positive regulation of GTPase activity	1	0.25493	3.448	0.007	Biological Process	GO:0043547	positive regulation of GTPase activity	0.25493	0.364616	1	0	1	147
GO:0021953 central nervous system neuron differentiation	1	0.256427	3.448	0.007	Biological Process	GO:0021953	central nervous system neuron differentiation	0.256427	0.366277	1	0	1	148
GO:0033500 carbohydrate homeostasis	1	0.257922	3.448	0.007	Biological Process	GO:0033500	carbohydrate homeostasis	0.257922	0.366485	1	0	1	149
GO:0042593 glucose homeostasis	1	0.257922	3.448	0.007	Biological Process	GO:0042593	glucose homeostasis	0.257922	0.366485	1	0	1	149
GO:0051648 vesicle localization	1	0.257922	3.448	0.007	Biological Process	GO:0051648	vesicle localization	0.257922	0.366485	1	0	1	149
GO:0070663 regulation of leukocyte proliferation	1	0.257922	3.448	0.007	Biological Process	GO:0070663	regulation of leukocyte proliferation	0.257922	0.366485	0	1	1	149
GO:0010810 regulation of cell-substrate adhesion	1	0.259414	3.448	0.007	Biological Process	GO:0010810	regulation of cell-substrate adhesion	0.259414	0.368124	0	1	1	150
GO:0000165 MAPK cascade	2	0.260797	6.897	0.004	Biological Process	GO:0000165	MAPK cascade	0.260797	0.368314	0	2	2	498
GO:0009611 response to wounding	2	0.260797	6.897	0.004	Biological Process	GO:0009611	response to wounding	0.260797	0.368314	1	1	2	498
GO:0023014 signal transduction by protein phosphorylation	2	0.260797	6.897	0.004	Biological Process	GO:0023014	signal transduction by protein phosphorylation	0.260797	0.368314	0	2	2	498
GO:0007626 locomotory behavior	1	0.260903	3.448	0.007	Biological Process	GO:0007626	locomotory behavior	0.260903	0.368314	1	0	1	151
GO:0032872 regulation of stress-activated MAPK cascade	1	0.262389	3.448	0.007	Biological Process	GO:0032872	regulation of stress-activated MAPK cascade	0.262389	0.369452	0	1	1	152
GO:0061138 morphogenesis of a branching epithelium	1	0.262389	3.448	0.007	Biological Process	GO:0061138	morphogenesis of a branching epithelium	0.262389	0.369452	0	1	1	152
GO:0006796 phosphate-containing compound metabolic process	6	0.264713	20.69	0.003	Biological Process	GO:0006796	phosphate-containing compound metabolic process	0.264713	0.371699	3	3	6	2194
GO:0051054 positive regulation of DNA metabolic process	1	0.265353	3.448	0.006	Biological Process	GO:0051054	positive regulation of DNA metabolic process	0.265353	0.371699	0	1	1	154
GO:0070302 regulation of stress-activated protein kinase signaling cascade	1	0.265353	3.448	0.006	Biological Process	GO:0070302	regulation of stress-activated protein kinase signaling cascade	0.265353	0.371699	0	1	1	154
GO:0097191 extrinsic apoptotic signaling pathway	1	0.265353	3.448	0.006	Biological Process	GO:0097191	extrinsic apoptotic signaling pathway	0.265353	0.371699	0	1	1	154
GO:0030522 intracellular receptor signaling pathway	1	0.26683	3.448	0.006	Biological Process	GO:0030522	intracellular receptor signaling pathway	0.26683	0.373287	1	0	1	155
GO:0098562 cytoplasmic side of membrane	1	0.167497	3.704	0.01	Cellular Component	GO:0098562	cytoplasmic side of membrane	0.167497	0.373647	1	0	1	98
GO:0005623 cell	23	0.167592	85.185	0.002	Cellular Component	GO:0005623	cell	0.167592	0.373647	13	10	23	10920
GO:0044464 cell part	23	0.167592	85.185	0.002	Cellular Component	GO:0044464	cell part	0.167592	0.373647	13	10	23	10920
GO:0021537 telencephalon development	1	0.268305	3.448	0.006	Biological Process	GO:0021537	telencephalon development	0.268305	0.374386	1	0	1	156
GO:0045216 cell-cell junction organization	1	0.268305	3.448	0.006	Biological Process	GO:0045216	cell-cell junction organization	0.268305	0.374386	0	1	1	156
GO:0005929 cilium	2	0.172866	7.407	0.005	Cellular Component	GO:0005929	cilium	0.172866	0.375024	1	1	2	404
GO:0044448 cell cortex part	1	0.173724	3.704	0.01	Cellular Component	GO:0044448	cell cortex part	0.173724	0.375024	0	1	1	102
GO:0030278 regulation of ossification	1	0.269776	3.448	0.006	Biological Process	GO:0030278	regulation of ossification	0.269776	0.375476	0	1	1	157
GO:0060348 bone development	1	0.269776	3.448	0.006	Biological Process	GO:0060348	bone development	0.269776	0.375476	0	1	1	157
GO:0006928 movement of cell or subcellular component	4	0.270516	13.793	0.003	Biological Process	GO:0006928	movement of cell or subcellular component	0.270516	0.376024	2	2	4	1331
GO:0010927 cellular component assembly involved in morphogenesis	1	0.271245	3.448	0.006	Biological Process	GO:0010927	cellular component assembly involved in morphogenesis	0.271245	0.376556	1	0	1	158
GO:0051050 positive regulation of transport	2	0.271983	6.897	0.004	Biological Process	GO:0051050	positive regulation of transport	0.271983	0.376667	1	1	2	513
GO:0015833 peptide transport	1	0.272711	3.448	0.006	Biological Process	GO:0015833	peptide transport	0.272711	0.376667	1	0	1	159
GO:0048193 Golgi vesicle transport	1	0.272711	3.448	0.006	Biological Process	GO:0048193	Golgi vesicle transport	0.272711	0.376667	0	1	1	159
GO:2001234 negative regulation of apoptotic signaling pathway	1	0.272711	3.448	0.006	Biological Process	GO:2001234	negative regulation of apoptotic signaling pathway	0.272711	0.376667	1	0	1	159
GO:0006793 phosphorus metabolic process	6	0.273633	20.69	0.003	Biological Process	GO:0006793	phosphorus metabolic process	0.273633	0.377461	3	3	6	2219
GO:0034097 response to cytokine	2	0.275713	6.897	0.004	Biological Process	GO:0034097	response to cytokine	0.275713	0.379849	1	1	2	518
GO:0001763 morphogenesis of a branching structure	1	0.277092	3.448	0.006	Biological Process	GO:0001763	morphogenesis of a branching structure	0.277092	0.380939	0	1	1	162
GO:0043009 chordate embryonic development	2	0.277206	6.897	0.004	Biological Process	GO:0043009	chordate embryonic development	0.277206	0.380939	1	1	2	520
GO:0097110 scaffold protein binding	1	0.0863201	3.03	0.025	Molecular Function	GO:0097110	scaffold protein binding	0.0863201	0.382275	0	1	1	40
GO:0051146 striated muscle cell differentiation	1	0.278547	3.448	0.006	Biological Process	GO:0051146	striated muscle cell differentiation	0.278547	0.382298	0	1	1	163
GO:0010632 regulation of epithelial cell migration	1	0.279999	3.448	0.006	Biological Process	GO:0010632	regulation of epithelial cell migration	0.279999	0.383806	0	1	1	164
GO:0016236 macroautophagy	1	0.281448	3.448	0.006	Biological Process	GO:0016236	macroautophagy	0.281448	0.385143	1	0	1	165
GO:0009792 embryo development ending in birth or egg hatching	2	0.281682	6.897	0.004	Biological Process	GO:0009792	embryo development ending in birth or egg hatching	0.281682	0.385143	1	1	2	526
GO:0002064 epithelial cell development	1	0.282894	3.448	0.006	Biological Process	GO:0002064	epithelial cell development	0.282894	0.386313	0	1	1	166
GO:0016070 RNA metabolic process	8	0.284227	27.586	0.003	Biological Process	GO:0016070	RNA metabolic process	0.284227	0.387648	7	1	8	3166
GO:0051403 stress-activated MAPK cascade	1	0.285778	3.448	0.006	Biological Process	GO:0051403	stress-activated MAPK cascade	0.285778	0.389274	0	1	1	168
GO:0048869 cellular developmental process	7	0.2862	24.138	0.003	Biological Process	GO:0048869	cellular developmental process	0.2862	0.389361	6	1	7	2710
GO:0048518 positive regulation of biological process	10	0.287347	34.483	0.002	Biological Process	GO:0048518	positive regulation of biological process	0.287347	0.390433	7	3	10	4116
GO:0000904 cell morphogenesis involved in differentiation	2	0.288396	6.897	0.004	Biological Process	GO:0000904	cell morphogenesis involved in differentiation	0.288396	0.391368	1	1	2	535
GO:0072593 reactive oxygen species metabolic process	1	0.290083	3.448	0.006	Biological Process	GO:0072593	reactive oxygen species metabolic process	0.290083	0.393167	1	0	1	171
GO:0031098 stress-activated protein kinase signaling cascade	1	0.291512	3.448	0.006	Biological Process	GO:0031098	stress-activated protein kinase signaling cascade	0.291512	0.394121	0	1	1	172
GO:0034330 cell junction organization	1	0.291512	3.448	0.006	Biological Process	GO:0034330	cell junction organization	0.291512	0.394121	0	1	1	172
GO:0000793 condensed chromosome	1	0.187573	3.704	0.009	Cellular Component	GO:0000793	condensed chromosome	0.187573	0.396828	1	0	1	111
GO:0045202 synapse	2	0.18966	7.407	0.005	Cellular Component	GO:0045202	synapse	0.18966	0.396828	1	1	2	429
GO:0043588 skin development	1	0.294362	3.448	0.006	Biological Process	GO:0043588	skin development	0.294362	0.396988	1	0	1	174
GO:0046879 hormone secretion	1	0.294362	3.448	0.006	Biological Process	GO:0046879	hormone secretion	0.294362	0.396988	1	0	1	174
GO:0007267 cell-cell signaling	2	0.295851	6.897	0.004	Biological Process	GO:0007267	cell-cell signaling	0.295851	0.398501	1	1	2	545
GO:0048522 positive regulation of cellular process	9	0.298312	31.034	0.002	Biological Process	GO:0048522	positive regulation of cellular process	0.298312	0.401318	6	3	9	3680
GO:0042886 amide transport	1	0.30003	3.448	0.006	Biological Process	GO:0042886	amide transport	0.30003	0.403131	1	0	1	178
GO:0030336 negative regulation of cell migration	1	0.30144	3.448	0.006	Biological Process	GO:0030336	negative regulation of cell migration	0.30144	0.403921	0	1	1	179
GO:0051091 positive regulation of sequence-specific DNA binding transcription factor activity	1	0.30144	3.448	0.006	Biological Process	GO:0051091	positive regulation of sequence-specific DNA binding transcription factor activity	0.30144	0.403921	0	1	1	179
GO:0003007 heart morphogenesis	1	0.302848	3.448	0.006	Biological Process	GO:0003007	heart morphogenesis	0.302848	0.403921	1	0	1	180
GO:0010506 regulation of autophagy	1	0.302848	3.448	0.006	Biological Process	GO:0010506	regulation of autophagy	0.302848	0.403921	1	0	1	180
GO:0048705 skeletal system morphogenesis	1	0.302848	3.448	0.006	Biological Process	GO:0048705	skeletal system morphogenesis	0.302848	0.403921	0	1	1	180
GO:0061448 connective tissue development	1	0.302848	3.448	0.006	Biological Process	GO:0061448	connective tissue development	0.302848	0.403921	0	1	1	180
GO:0003678 DNA helicase activity	1	0.0945436	3.03	0.023	Molecular Function	GO:0003678	DNA helicase activity	0.0945436	0.404626	1	0	1	44
GO:0030545 receptor regulator activity	1	0.0965882	3.03	0.022	Molecular Function	GO:0030545	receptor regulator activity	0.0965882	0.404626	0	1	1	45
GO:0044454 nuclear chromosome part	1	0.202699	3.704	0.008	Cellular Component	GO:0044454	nuclear chromosome part	0.202699	0.405401	0	1	1	121
GO:0045111 intermediate filament cytoskeleton	1	0.205691	3.704	0.008	Cellular Component	GO:0045111	intermediate filament cytoskeleton	0.205691	0.405401	0	1	1	123
GO:0098793 presynapse	1	0.205691	3.704	0.008	Cellular Component	GO:0098793	presynapse	0.205691	0.405401	0	1	1	123
GO:0000775 chromosome, centromeric region	1	0.210159	3.704	0.008	Cellular Component	GO:0000775	chromosome, centromeric region	0.210159	0.405401	1	0	1	126
GO:0005681 spliceosomal complex	1	0.211643	3.704	0.008	Cellular Component	GO:0005681	spliceosomal complex	0.211643	0.405401	0	1	1	127
GO:0030133 transport vesicle	1	0.211643	3.704	0.008	Cellular Component	GO:0030133	transport vesicle	0.211643	0.405401	0	1	1	127
GO:0051246 regulation of protein metabolic process	5	0.305649	17.241	0.003	Biological Process	GO:0051246	regulation of protein metabolic process	0.305649	0.406666	2	3	5	1853
GO:0060828 regulation of canonical Wnt signaling pathway	1	0.305654	3.448	0.005	Biological Process	GO:0060828	regulation of canonical Wnt signaling pathway	0.305654	0.406666	0	1	1	182
GO:0009914 hormone transport	1	0.307053	3.448	0.005	Biological Process	GO:0009914	hormone transport	0.307053	0.407494	1	0	1	183
GO:0006950 response to stress	6	0.307172	20.69	0.003	Biological Process	GO:0006950	response to stress	0.307172	0.407494	3	3	6	2311
GO:0016043 cellular component organization	10	0.307401	34.483	0.002	Biological Process	GO:0016043	cellular component organization	0.307401	0.407494	6	4	10	4185
GO:0070372 regulation of ERK1 and ERK2 cascade	1	0.308449	3.448	0.005	Biological Process	GO:0070372	regulation of ERK1 and ERK2 cascade	0.308449	0.408386	0	1	1	184
GO:0008544 epidermis development	1	0.312622	3.448	0.005	Biological Process	GO:0008544	epidermis development	0.312622	0.41236	1	0	1	187
GO:0009306 protein secretion	1	0.312622	3.448	0.005	Biological Process	GO:0009306	protein secretion	0.312622	0.41236	1	0	1	187
GO:0072659 protein localization to plasma membrane	1	0.312622	3.448	0.005	Biological Process	GO:0072659	protein localization to plasma membrane	0.312622	0.41236	0	1	1	187
GO:0008284 positive regulation of cell proliferation	2	0.312969	6.897	0.004	Biological Process	GO:0008284	positive regulation of cell proliferation	0.312969	0.41236	1	1	2	568
GO:0051049 regulation of transport	3	0.315316	10.345	0.003	Biological Process	GO:0051049	regulation of transport	0.315316	0.414546	2	1	3	991
GO:2000146 negative regulation of cell motility	1	0.315391	3.448	0.005	Biological Process	GO:2000146	negative regulation of cell motility	0.315391	0.414546	0	1	1	189
GO:0048858 cell projection morphogenesis	2	0.318167	6.897	0.003	Biological Process	GO:0048858	cell projection morphogenesis	0.318167	0.41769	2	0	2	575
GO:0008235 metalloexopeptidase activity	1	0.102695	3.03	0.021	Molecular Function	GO:0008235	metalloexopeptidase activity	0.102695	0.418888	0	1	1	48
GO:0019898 extrinsic component of membrane	1	0.221957	3.704	0.007	Cellular Component	GO:0019898	extrinsic component of membrane	0.221957	0.419251	1	0	1	134
GO:0005518 collagen binding	1	0.106744	3.03	0.02	Molecular Function	GO:0005518	collagen binding	0.106744	0.42424	0	1	1	50
GO:0070371 ERK1 and ERK2 cascade	1	0.324996	3.448	0.005	Biological Process	GO:0070371	ERK1 and ERK2 cascade	0.324996	0.425627	0	1	1	196
GO:1990778 protein localization to cell periphery	1	0.324996	3.448	0.005	Biological Process	GO:1990778	protein localization to cell periphery	0.324996	0.425627	0	1	1	196
GO:0080134 regulation of response to stress	3	0.327042	10.345	0.003	Biological Process	GO:0080134	regulation of response to stress	0.327042	0.427792	1	2	3	1012
GO:0004714 transmembrane receptor protein tyrosine kinase activity	1	0.110776	3.03	0.019	Molecular Function	GO:0004714	transmembrane receptor protein tyrosine kinase activity	0.110776	0.428217	1	0	1	52
GO:0030295 protein kinase activator activity	1	0.114789	3.03	0.019	Molecular Function	GO:0030295	protein kinase activator activity	0.114789	0.428217	0	1	1	54
GO:0000977 RNA polymerase II regulatory region sequence-specific DNA binding	3	0.122421	9.091	0.006	Molecular Function	GO:0000977	RNA polymerase II regulatory region sequence-specific DNA binding	0.122421	0.428217	3	0	3	544
GO:0001012 RNA polymerase II regulatory region DNA binding	3	0.122421	9.091	0.006	Molecular Function	GO:0001012	RNA polymerase II regulatory region DNA binding	0.122421	0.428217	3	0	3	544
GO:0005516 calmodulin binding	1	0.122764	3.03	0.017	Molecular Function	GO:0005516	calmodulin binding	0.122764	0.428217	1	0	1	58
GO:0019209 kinase activator activity	1	0.124747	3.03	0.017	Molecular Function	GO:0019209	kinase activator activity	0.124747	0.428217	0	1	1	59
GO:0051082 unfolded protein binding	1	0.1287	3.03	0.016	Molecular Function	GO:0051082	unfolded protein binding	0.1287	0.428217	1	0	1	61
GO:1902936 phosphatidylinositol bisphosphate binding	1	0.132635	3.03	0.016	Molecular Function	GO:1902936	phosphatidylinositol bisphosphate binding	0.132635	0.428217	1	0	1	63
GO:0046332 SMAD binding	1	0.136553	3.03	0.015	Molecular Function	GO:0046332	SMAD binding	0.136553	0.428217	1	0	1	65
GO:0008047 enzyme activator activity	2	0.136728	6.061	0.007	Molecular Function	GO:0008047	enzyme activator activity	0.136728	0.428217	1	1	2	288
GO:0051087 chaperone binding	1	0.138505	3.03	0.015	Molecular Function	GO:0051087	chaperone binding	0.138505	0.428217	0	1	1	66
GO:0019199 transmembrane receptor protein kinase activity	1	0.142398	3.03	0.015	Molecular Function	GO:0019199	transmembrane receptor protein kinase activity	0.142398	0.428217	1	0	1	68
GO:0005543 phospholipid binding	2	0.14366	6.061	0.007	Molecular Function	GO:0005543	phospholipid binding	0.14366	0.428217	2	0	2	297
GO:0009967 positive regulation of signal transduction	3	0.328719	10.345	0.003	Biological Process	GO:0009967	positive regulation of signal transduction	0.328719	0.429172	2	1	3	1015
GO:0070661 leukocyte proliferation	1	0.329072	3.448	0.005	Biological Process	GO:0070661	leukocyte proliferation	0.329072	0.429172	0	1	1	199
GO:0032990 cell part morphogenesis	2	0.329282	6.897	0.003	Biological Process	GO:0032990	cell part morphogenesis	0.329282	0.429172	2	0	2	590
GO:0043025 neuronal cell body	1	0.230693	3.704	0.007	Cellular Component	GO:0043025	neuronal cell body	0.230693	0.429785	1	0	1	140
GO:0006260 DNA replication	1	0.331777	3.448	0.005	Biological Process	GO:0006260	DNA replication	0.331777	0.431389	0	1	1	201
GO:0051271 negative regulation of cellular component movement	1	0.331777	3.448	0.005	Biological Process	GO:0051271	negative regulation of cellular component movement	0.331777	0.431389	0	1	1	201
GO:0048584 positive regulation of response to stimulus	4	0.333405	13.793	0.003	Biological Process	GO:0048584	positive regulation of response to stimulus	0.333405	0.432989	3	1	4	1467
GO:0030334 regulation of cell migration	2	0.335194	6.897	0.003	Biological Process	GO:0030334	regulation of cell migration	0.335194	0.434792	1	1	2	598
GO:0006631 fatty acid metabolic process	1	0.338492	3.448	0.005	Biological Process	GO:0006631	fatty acid metabolic process	0.338492	0.438376	0	1	1	206
GO:0071840 cellular component organization or biogenesis	10	0.338764	34.483	0.002	Biological Process	GO:0071840	cellular component organization or biogenesis	0.338764	0.438376	6	4	10	4290
GO:0005938 cell cortex	1	0.242195	3.704	0.007	Cellular Component	GO:0005938	cell cortex	0.242195	0.441026	0	1	1	148
GO:0005813 centrosome	2	0.244724	7.407	0.004	Cellular Component	GO:0005813	centrosome	0.244724	0.441026	0	2	2	509
GO:0005737 cytoplasm	15	0.246456	55.556	0.002	Cellular Component	GO:0005737	cytoplasm	0.246456	0.441026	8	7	15	6832
GO:0001822 kidney development	1	0.342489	3.448	0.005	Biological Process	GO:0001822	kidney development	0.342489	0.44162	0	1	1	209
GO:0007517 muscle organ development	1	0.342489	3.448	0.005	Biological Process	GO:0007517	muscle organ development	0.342489	0.44162	0	1	1	209
GO:0043414 macromolecule methylation	1	0.342489	3.448	0.005	Biological Process	GO:0043414	macromolecule methylation	0.342489	0.44162	1	0	1	209
GO:0005654 nucleoplasm	7	0.250185	25.926	0.003	Cellular Component	GO:0005654	nucleoplasm	0.250185	0.441885	4	3	7	2782
GO:0040013 negative regulation of locomotion	1	0.343817	3.448	0.005	Biological Process	GO:0040013	negative regulation of locomotion	0.343817	0.442283	0	1	1	210
GO:0048872 homeostasis of number of cells	1	0.343817	3.448	0.005	Biological Process	GO:0048872	homeostasis of number of cells	0.343817	0.442283	1	0	1	210
GO:0044271 cellular nitrogen compound biosynthetic process	8	0.346107	27.586	0.002	Biological Process	GO:0044271	cellular nitrogen compound biosynthetic process	0.346107	0.444635	7	1	8	3357
GO:0043087 regulation of GTPase activity	1	0.346464	3.448	0.005	Biological Process	GO:0043087	regulation of GTPase activity	0.346464	0.444635	1	0	1	212
GO:0022411 cellular component disassembly	1	0.347783	3.448	0.005	Biological Process	GO:0022411	cellular component disassembly	0.347783	0.445802	1	0	1	213
GO:0099568 cytoplasmic region	1	0.25774	3.704	0.006	Cellular Component	GO:0099568	cytoplasmic region	0.25774	0.449393	0	1	1	159
GO:0072001 renal system development	1	0.354343	3.448	0.005	Biological Process	GO:0072001	renal system development	0.354343	0.453676	0	1	1	218
GO:0060271 cilium morphogenesis	1	0.355647	3.448	0.005	Biological Process	GO:0060271	cilium morphogenesis	0.355647	0.45481	1	0	1	219
GO:0000976 transcription regulatory region sequence-specific DNA binding	3	0.170351	9.091	0.005	Molecular Function	GO:0000976	transcription regulatory region sequence-specific DNA binding	0.170351	0.458379	3	0	3	635
GO:0008238 exopeptidase activity	1	0.171051	3.03	0.012	Molecular Function	GO:0008238	exopeptidase activity	0.171051	0.458379	0	1	1	83
GO:0000981 RNA polymerase II transcription factor activity, sequence-specific DNA binding	3	0.171463	9.091	0.005	Molecular Function	GO:0000981	RNA polymerase II transcription factor activity, sequence-specific DNA binding	0.171463	0.458379	3	0	3	637
GO:0031072 heat shock protein binding	1	0.174801	3.03	0.012	Molecular Function	GO:0031072	heat shock protein binding	0.174801	0.458379	0	1	1	85
GO:0019955 cytokine binding	1	0.176669	3.03	0.012	Molecular Function	GO:0019955	cytokine binding	0.176669	0.458379	0	1	1	86
GO:0000975 regulatory region DNA binding	3	0.179308	9.091	0.005	Molecular Function	GO:0000975	regulatory region DNA binding	0.179308	0.458379	3	0	3	651
GO:0044212 transcription regulatory region DNA binding	3	0.179308	9.091	0.005	Molecular Function	GO:0044212	transcription regulatory region DNA binding	0.179308	0.458379	3	0	3	651
GO:0001067 regulatory region nucleic acid binding	3	0.179873	9.091	0.005	Molecular Function	GO:0001067	regulatory region nucleic acid binding	0.179873	0.458379	3	0	3	652
GO:0005179 hormone activity	1	0.180394	3.03	0.011	Molecular Function	GO:0005179	hormone activity	0.180394	0.458379	1	0	1	88
GO:2000145 regulation of cell motility	2	0.361632	6.897	0.003	Biological Process	GO:2000145	regulation of cell motility	0.361632	0.461472	1	1	2	634
GO:0006887 exocytosis	1	0.36213	3.448	0.004	Biological Process	GO:0006887	exocytosis	0.36213	0.461472	1	0	1	224
GO:0060070 canonical Wnt signaling pathway	1	0.36213	3.448	0.004	Biological Process	GO:0060070	canonical Wnt signaling pathway	0.36213	0.461472	0	1	1	224
GO:0019221 cytokine-mediated signaling pathway	1	0.36342	3.448	0.004	Biological Process	GO:0019221	cytokine-mediated signaling pathway	0.36342	0.462339	0	1	1	225
GO:0030154 cell differentiation	6	0.363661	20.69	0.002	Biological Process	GO:0030154	cell differentiation	0.363661	0.462339	5	1	6	2461
GO:0044087 regulation of cellular component biogenesis	2	0.365279	6.897	0.003	Biological Process	GO:0044087	regulation of cellular component biogenesis	0.365279	0.463853	0	2	2	639
GO:0031331 positive regulation of cellular catabolic process	1	0.36599	3.448	0.004	Biological Process	GO:0031331	positive regulation of cellular catabolic process	0.36599	0.464214	1	0	1	227
GO:0010035 response to inorganic substance	1	0.367272	3.448	0.004	Biological Process	GO:0010035	response to inorganic substance	0.367272	0.465296	0	1	1	228
GO:0032259 methylation	1	0.368551	3.448	0.004	Biological Process	GO:0032259	methylation	0.368551	0.465831	1	0	1	229
GO:0050678 regulation of epithelial cell proliferation	1	0.368551	3.448	0.004	Biological Process	GO:0050678	regulation of epithelial cell proliferation	0.368551	0.465831	0	1	1	229
GO:0030111 regulation of Wnt signaling pathway	1	0.369827	3.448	0.004	Biological Process	GO:0030111	regulation of Wnt signaling pathway	0.369827	0.466902	0	1	1	230
GO:0044463 cell projection part	2	0.275448	7.407	0.004	Cellular Component	GO:0044463	cell projection part	0.275448	0.467097	1	1	2	553
GO:0044297 cell body	1	0.278444	3.704	0.006	Cellular Component	GO:0044297	cell body	0.278444	0.467097	1	0	1	174
GO:0005829 cytosol	6	0.280088	22.222	0.003	Cellular Component	GO:0005829	cytosol	0.280088	0.467097	3	3	6	2392
GO:0005815 microtubule organizing center	2	0.282441	7.407	0.004	Cellular Component	GO:0005815	microtubule organizing center	0.282441	0.467097	0	2	2	563
GO:0030425 dendrite	1	0.286568	3.704	0.006	Cellular Component	GO:0030425	dendrite	0.286568	0.467097	1	0	1	180
GO:0071944 cell periphery	7	0.289909	25.926	0.002	Cellular Component	GO:0071944	cell periphery	0.289909	0.467097	3	4	7	2910
GO:0009897 external side of plasma membrane	1	0.291936	3.704	0.005	Cellular Component	GO:0009897	external side of plasma membrane	0.291936	0.467097	1	0	1	184
GO:0010769 regulation of cell morphogenesis involved in differentiation	1	0.371101	3.448	0.004	Biological Process	GO:0010769	regulation of cell morphogenesis involved in differentiation	0.371101	0.467424	0	1	1	231
GO:0050804 modulation of synaptic transmission	1	0.371101	3.448	0.004	Biological Process	GO:0050804	modulation of synaptic transmission	0.371101	0.467424	1	0	1	231
GO:0044092 negative regulation of molecular function	2	0.371826	6.897	0.003	Biological Process	GO:0044092	negative regulation of molecular function	0.371826	0.467795	1	1	2	648
GO:0032103 positive regulation of response to external stimulus	1	0.372373	3.448	0.004	Biological Process	GO:0032103	positive regulation of response to external stimulus	0.372373	0.467941	1	0	1	232
GO:0044450 microtubule organizing center part	1	0.295936	3.704	0.005	Cellular Component	GO:0044450	microtubule organizing center part	0.295936	0.467992	0	1	1	187
GO:1902533 positive regulation of intracellular signal transduction	2	0.373278	6.897	0.003	Biological Process	GO:1902533	positive regulation of intracellular signal transduction	0.373278	0.468453	1	1	2	650
GO:0014706 striated muscle tissue development	1	0.373642	3.448	0.004	Biological Process	GO:0014706	striated muscle tissue development	0.373642	0.468453	0	1	1	233
GO:0042327 positive regulation of phosphorylation	2	0.374728	6.897	0.003	Biological Process	GO:0042327	positive regulation of phosphorylation	0.374728	0.468968	1	1	2	652
GO:0034645 cellular macromolecule biosynthetic process	8	0.374915	27.586	0.002	Biological Process	GO:0034645	cellular macromolecule biosynthetic process	0.374915	0.468968	7	1	8	3443
GO:0006259 DNA metabolic process	2	0.376902	6.897	0.003	Biological Process	GO:0006259	DNA metabolic process	0.376902	0.470911	1	1	2	655
GO:0030900 forebrain development	1	0.382456	3.448	0.004	Biological Process	GO:0030900	forebrain development	0.382456	0.477302	1	0	1	240
GO:0030031 cell projection assembly	1	0.383706	3.448	0.004	Biological Process	GO:0030031	cell projection assembly	0.383706	0.477608	1	0	1	241
GO:0060562 epithelial tube morphogenesis	1	0.383706	3.448	0.004	Biological Process	GO:0060562	epithelial tube morphogenesis	0.383706	0.477608	0	1	1	241
GO:0023056 positive regulation of signaling	3	0.38402	10.345	0.003	Biological Process	GO:0023056	positive regulation of signaling	0.38402	0.477608	2	1	3	1114
GO:0009059 macromolecule biosynthetic process	8	0.387431	27.586	0.002	Biological Process	GO:0009059	macromolecule biosynthetic process	0.387431	0.480761	7	1	8	3480
GO:0001655 urogenital system development	1	0.387439	3.448	0.004	Biological Process	GO:0001655	urogenital system development	0.387439	0.480761	0	1	1	244
GO:0042692 muscle cell differentiation	1	0.391151	3.448	0.004	Biological Process	GO:0042692	muscle cell differentiation	0.391151	0.484813	0	1	1	247
GO:0098687 chromosomal region	1	0.310417	3.704	0.005	Cellular Component	GO:0098687	chromosomal region	0.310417	0.48525	1	0	1	198
GO:0060537 muscle tissue development	1	0.392384	3.448	0.004	Biological Process	GO:0060537	muscle tissue development	0.392384	0.485787	0	1	1	248
GO:0007409 axonogenesis	1	0.393614	3.448	0.004	Biological Process	GO:0007409	axonogenesis	0.393614	0.486202	1	0	1	249
GO:0042060 wound healing	1	0.393614	3.448	0.004	Biological Process	GO:0042060	wound healing	0.393614	0.486202	1	0	1	249
GO:0023061 signal release	1	0.394841	3.448	0.004	Biological Process	GO:0023061	signal release	0.394841	0.487165	1	0	1	250
GO:0031667 response to nutrient levels	1	0.396066	3.448	0.004	Biological Process	GO:0031667	response to nutrient levels	0.396066	0.48757	1	0	1	251
GO:0051656 establishment of organelle localization	1	0.396066	3.448	0.004	Biological Process	GO:0051656	establishment of organelle localization	0.396066	0.48757	1	0	1	251
GO:0002520 immune system development	2	0.397055	6.897	0.003	Biological Process	GO:0002520	immune system development	0.397055	0.488234	1	1	2	683
GO:0051270 regulation of cellular component movement	2	0.398484	6.897	0.003	Biological Process	GO:0051270	regulation of cellular component movement	0.398484	0.488916	1	1	2	685
GO:0007009 plasma membrane organization	1	0.398509	3.448	0.004	Biological Process	GO:0007009	plasma membrane organization	0.398509	0.488916	0	1	1	253
GO:0040012 regulation of locomotion	2	0.400626	6.897	0.003	Biological Process	GO:0040012	regulation of locomotion	0.400626	0.490959	1	1	2	688
GO:0046486 glycerolipid metabolic process	1	0.403367	3.448	0.004	Biological Process	GO:0046486	glycerolipid metabolic process	0.403367	0.493762	0	1	1	257
GO:0006470 protein dephosphorylation	1	0.404576	3.448	0.004	Biological Process	GO:0006470	protein dephosphorylation	0.404576	0.494684	0	1	1	258
GO:0016049 cell growth	1	0.405782	3.448	0.004	Biological Process	GO:0016049	cell growth	0.405782	0.495045	1	0	1	259
GO:0051051 negative regulation of transport	1	0.405782	3.448	0.004	Biological Process	GO:0051051	negative regulation of transport	0.405782	0.495045	1	0	1	259
GO:0010562 positive regulation of phosphorus metabolic process	2	0.407742	6.897	0.003	Biological Process	GO:0010562	positive regulation of phosphorus metabolic process	0.407742	0.496308	1	1	2	698
GO:0045937 positive regulation of phosphate metabolic process	2	0.407742	6.897	0.003	Biological Process	GO:0045937	positive regulation of phosphate metabolic process	0.407742	0.496308	1	1	2	698
GO:0001503 ossification	1	0.408187	3.448	0.004	Biological Process	GO:0001503	ossification	0.408187	0.496308	0	1	1	261
GO:0044430 cytoskeletal part	3	0.324336	11.111	0.003	Cellular Component	GO:0044430	cytoskeletal part	0.324336	0.49777	0	3	3	1076
GO:0043228 non-membrane-bounded organelle	7	0.329406	25.926	0.002	Cellular Component	GO:0043228	non-membrane-bounded organelle	0.329406	0.49777	3	4	7	3032
GO:0043232 intracellular non-membrane-bounded organelle	7	0.329406	25.926	0.002	Cellular Component	GO:0043232	intracellular non-membrane-bounded organelle	0.329406	0.49777	3	4	7	3032
GO:0035239 tube morphogenesis	1	0.414159	3.448	0.004	Biological Process	GO:0035239	tube morphogenesis	0.414159	0.503007	0	1	1	266
GO:0043085 positive regulation of catalytic activity	2	0.415528	6.897	0.003	Biological Process	GO:0043085	positive regulation of catalytic activity	0.415528	0.504106	1	1	2	709
GO:0099503 secretory vesicle	1	0.339776	3.704	0.005	Cellular Component	GO:0099503	secretory vesicle	0.339776	0.504161	0	1	1	221
GO:0031981 nuclear lumen	7	0.344289	25.926	0.002	Cellular Component	GO:0031981	nuclear lumen	0.344289	0.504161	4	3	7	3077
GO:0045177 apical part of cell	1	0.344757	3.704	0.004	Cellular Component	GO:0045177	apical part of cell	0.344757	0.504161	0	1	1	225
GO:0004713 protein tyrosine kinase activity	1	0.202403	3.03	0.01	Molecular Function	GO:0004713	protein tyrosine kinase activity	0.202403	0.506008	1	0	1	100
GO:0009991 response to extracellular stimulus	1	0.418895	3.448	0.004	Biological Process	GO:0009991	response to extracellular stimulus	0.418895	0.507624	1	0	1	270
GO:0007283 spermatogenesis	1	0.420073	3.448	0.004	Biological Process	GO:0007283	spermatogenesis	0.420073	0.507919	1	0	1	271
GO:0061564 axon development	1	0.420073	3.448	0.004	Biological Process	GO:0061564	axon development	0.420073	0.507919	1	0	1	271
GO:0090304 nucleic acid metabolic process	8	0.421499	27.586	0.002	Biological Process	GO:0090304	nucleic acid metabolic process	0.421499	0.509077	7	1	8	3580
GO:0048232 male gamete generation	1	0.422422	3.448	0.004	Biological Process	GO:0048232	male gamete generation	0.422422	0.509626	1	0	1	273
GO:0044444 cytoplasmic part	12	0.352549	44.444	0.002	Cellular Component	GO:0044444	cytoplasmic part	0.352549	0.510072	6	6	12	5675
GO:0009896 positive regulation of catabolic process	1	0.423594	3.448	0.004	Biological Process	GO:0009896	positive regulation of catabolic process	0.423594	0.510473	1	0	1	274
GO:0050673 epithelial cell proliferation	1	0.428256	3.448	0.004	Biological Process	GO:0050673	epithelial cell proliferation	0.428256	0.515519	0	1	1	278
GO:0006914 autophagy	1	0.430573	3.448	0.004	Biological Process	GO:0006914	autophagy	0.430573	0.517735	1	0	1	280
GO:2001233 regulation of apoptotic signaling pathway	1	0.431728	3.448	0.004	Biological Process	GO:2001233	regulation of apoptotic signaling pathway	0.431728	0.518551	1	0	1	281
GO:0030099 myeloid cell differentiation	1	0.434032	3.448	0.004	Biological Process	GO:0030099	myeloid cell differentiation	0.434032	0.520743	1	0	1	283
GO:0051090 regulation of sequence-specific DNA binding transcription factor activity	1	0.436327	3.448	0.004	Biological Process	GO:0051090	regulation of sequence-specific DNA binding transcription factor activity	0.436327	0.522919	0	1	1	285
GO:0022607 cellular component assembly	4	0.43743	13.793	0.002	Biological Process	GO:0022607	cellular component assembly	0.43743	0.523664	1	3	4	1688
GO:0005667 transcription factor complex	1	0.370322	3.704	0.004	Cellular Component	GO:0005667	transcription factor complex	0.370322	0.523884	1	0	1	246
GO:0005622 intracellular	19	0.373653	70.37	0.002	Cellular Component	GO:0005622	intracellular	0.373653	0.523884	11	8	19	9479
GO:0044424 intracellular part	19	0.373653	70.37	0.002	Cellular Component	GO:0044424	intracellular part	0.373653	0.523884	11	8	19	9479
GO:0010817 regulation of hormone levels	1	0.438612	3.448	0.003	Biological Process	GO:0010817	regulation of hormone levels	0.438612	0.523925	1	0	1	287
GO:0051052 regulation of DNA metabolic process	1	0.438612	3.448	0.003	Biological Process	GO:0051052	regulation of DNA metabolic process	0.438612	0.523925	0	1	1	287
GO:0004386 helicase activity	1	0.213192	3.03	0.009	Molecular Function	GO:0004386	helicase activity	0.213192	0.52452	1	0	1	106
GO:0070851 growth factor receptor binding	1	0.218533	3.03	0.009	Molecular Function	GO:0070851	growth factor receptor binding	0.218533	0.529259	0	1	1	109
GO:0007264 small GTPase mediated signal transduction	1	0.444288	3.448	0.003	Biological Process	GO:0007264	small GTPase mediated signal transduction	0.444288	0.52954	1	0	1	292
GO:0071417 cellular response to organonitrogen compound	1	0.444288	3.448	0.003	Biological Process	GO:0071417	cellular response to organonitrogen compound	0.444288	0.52954	1	0	1	292
GO:1901981 phosphatidylinositol phosphate binding	1	0.222074	3.03	0.009	Molecular Function	GO:1901981	phosphatidylinositol phosphate binding	0.222074	0.529561	1	0	1	111
GO:0090066 regulation of anatomical structure size	1	0.446542	3.448	0.003	Biological Process	GO:0090066	regulation of anatomical structure size	0.446542	0.531645	1	0	1	294
GO:0044702 single organism reproductive process	2	0.448942	6.897	0.003	Biological Process	GO:0044702	single organism reproductive process	0.448942	0.533315	1	1	2	757
GO:1902580 single-organism cellular localization	2	0.449628	6.897	0.003	Biological Process	GO:1902580	single-organism cellular localization	0.449628	0.533315	1	1	2	758
GO:0016055 Wnt signaling pathway	1	0.449908	3.448	0.003	Biological Process	GO:0016055	Wnt signaling pathway	0.449908	0.533315	0	1	1	297
GO:0045860 positive regulation of protein kinase activity	1	0.449908	3.448	0.003	Biological Process	GO:0045860	positive regulation of protein kinase activity	0.449908	0.533315	0	1	1	297
GO:0097285 cell-type specific apoptotic process	1	0.451025	3.448	0.003	Biological Process	GO:0097285	cell-type specific apoptotic process	0.451025	0.534057	0	1	1	298
GO:0032268 regulation of cellular protein metabolic process	4	0.455585	13.793	0.002	Biological Process	GO:0032268	regulation of cellular protein metabolic process	0.455585	0.538869	1	3	4	1727
GO:0048608 reproductive structure development	1	0.456579	3.448	0.003	Biological Process	GO:0048608	reproductive structure development	0.456579	0.539458	0	1	1	303
GO:0007608 sensory perception of smell	1	0.458785	3.448	0.003	Biological Process	GO:0007608	sensory perception of smell	0.458785	0.540889	1	0	1	305
GO:0061458 reproductive system development	1	0.458785	3.448	0.003	Biological Process	GO:0061458	reproductive system development	0.458785	0.540889	0	1	1	305
GO:0036477 somatodendritic compartment	1	0.393774	3.704	0.004	Cellular Component	GO:0036477	somatodendritic compartment	0.393774	0.546462	1	0	1	266
GO:0016311 dephosphorylation	1	0.465353	3.448	0.003	Biological Process	GO:0016311	dephosphorylation	0.465353	0.547334	0	1	1	311
GO:0072657 protein localization to membrane	1	0.465353	3.448	0.003	Biological Process	GO:0072657	protein localization to membrane	0.465353	0.547334	0	1	1	311
GO:0051128 regulation of cellular component organization	4	0.465763	13.793	0.002	Biological Process	GO:0051128	regulation of cellular component organization	0.465763	0.547334	2	2	4	1749
GO:0003008 system process	3	0.468276	10.345	0.002	Biological Process	GO:0003008	system process	0.468276	0.549694	3	0	3	1268
GO:0019887 protein kinase regulator activity	1	0.234346	3.03	0.008	Molecular Function	GO:0019887	protein kinase regulator activity	0.234346	0.550358	0	1	1	118
GO:0010604 positive regulation of macromolecule metabolic process	5	0.471551	17.241	0.002	Biological Process	GO:0010604	positive regulation of macromolecule metabolic process	0.471551	0.552687	4	1	5	2251
GO:0051223 regulation of protein transport	1	0.471843	3.448	0.003	Biological Process	GO:0051223	regulation of protein transport	0.471843	0.552687	1	0	1	317
GO:0018193 peptidyl-amino acid modification	2	0.472683	6.897	0.003	Biological Process	GO:0018193	peptidyl-amino acid modification	0.472683	0.552754	1	1	2	792
GO:0007268 synaptic transmission	1	0.472918	3.448	0.003	Biological Process	GO:0007268	synaptic transmission	0.472918	0.552754	1	0	1	318
GO:0070013 intracellular organelle lumen	7	0.40561	25.926	0.002	Cellular Component	GO:0070013	intracellular organelle lumen	0.40561	0.553018	4	3	7	3259
GO:0043233 organelle lumen	7	0.406631	25.926	0.002	Cellular Component	GO:0043233	organelle lumen	0.406631	0.553018	4	3	7	3262
GO:0000978 RNA polymerase II core promoter proximal region sequence-specific DNA binding	2	0.248066	6.061	0.005	Molecular Function	GO:0000978	RNA polymerase II core promoter proximal region sequence-specific DNA binding	0.248066	0.553158	2	0	2	425
GO:0008757 S-adenosylmethionine-dependent methyltransferase activity	1	0.248141	3.03	0.008	Molecular Function	GO:0008757	S-adenosylmethionine-dependent methyltransferase activity	0.248141	0.553158	1	0	1	126
GO:0019902 phosphatase binding	1	0.248141	3.03	0.008	Molecular Function	GO:0019902	phosphatase binding	0.248141	0.553158	1	0	1	126
GO:0003677 DNA binding	5	0.250438	15.152	0.003	Molecular Function	GO:0003677	DNA binding	0.250438	0.553158	5	0	5	1513
GO:0019207 kinase regulator activity	1	0.260014	3.03	0.008	Molecular Function	GO:0019207	kinase regulator activity	0.260014	0.553158	0	1	1	133
GO:0060090 binding, bridging	1	0.261695	3.03	0.007	Molecular Function	GO:0060090	binding, bridging	0.261695	0.553158	1	0	1	134
GO:0000987 core promoter proximal region sequence-specific DNA binding	2	0.266572	6.061	0.004	Molecular Function	GO:0000987	core promoter proximal region sequence-specific DNA binding	0.266572	0.553158	2	0	2	447
GO:0001159 core promoter proximal region DNA binding	2	0.266572	6.061	0.004	Molecular Function	GO:0001159	core promoter proximal region DNA binding	0.266572	0.553158	2	0	2	447
GO:0005096 GTPase activator activity	1	0.270046	3.03	0.007	Molecular Function	GO:0005096	GTPase activator activity	0.270046	0.553158	1	0	1	139
GO:0001071 nucleic acid binding transcription factor activity	3	0.274804	9.091	0.004	Molecular Function	GO:0001071	nucleic acid binding transcription factor activity	0.274804	0.553158	3	0	3	811
GO:0003700 transcription factor activity, sequence-specific DNA binding	3	0.274804	9.091	0.004	Molecular Function	GO:0003700	transcription factor activity, sequence-specific DNA binding	0.274804	0.553158	3	0	3	811
GO:0008289 lipid binding	2	0.278364	6.061	0.004	Molecular Function	GO:0008289	lipid binding	0.278364	0.553158	2	0	2	461
GO:0099536 synaptic signaling	1	0.47506	3.448	0.003	Biological Process	GO:0099536	synaptic signaling	0.47506	0.554067	1	0	1	320
GO:0099537 trans-synaptic signaling	1	0.47506	3.448	0.003	Biological Process	GO:0099537	trans-synaptic signaling	0.47506	0.554067	1	0	1	320
GO:0004721 phosphoprotein phosphatase activity	1	0.283217	3.03	0.007	Molecular Function	GO:0004721	phosphoprotein phosphatase activity	0.283217	0.555678	0	1	1	147
GO:1903530 regulation of secretion by cell	1	0.478258	3.448	0.003	Biological Process	GO:1903530	regulation of secretion by cell	0.478258	0.557198	1	0	1	323
GO:0048667 cell morphogenesis involved in neuron differentiation	1	0.479319	3.448	0.003	Biological Process	GO:0048667	cell morphogenesis involved in neuron differentiation	0.479319	0.557837	1	0	1	324
GO:0033674 positive regulation of kinase activity	1	0.480379	3.448	0.003	Biological Process	GO:0033674	positive regulation of kinase activity	0.480379	0.558473	0	1	1	325
GO:0048568 embryonic organ development	1	0.482492	3.448	0.003	Biological Process	GO:0048568	embryonic organ development	0.482492	0.559955	0	1	1	327
GO:0022414 reproductive process	2	0.482684	6.897	0.002	Biological Process	GO:0022414	reproductive process	0.482684	0.559955	1	1	2	807
GO:0000003 reproduction	2	0.483347	6.897	0.002	Biological Process	GO:0000003	reproduction	0.483347	0.560126	1	1	2	808
GO:0015031 protein transport	2	0.485333	6.897	0.002	Biological Process	GO:0015031	protein transport	0.485333	0.561828	1	1	2	811
GO:0005198 structural molecule activity	2	0.290153	6.061	0.004	Molecular Function	GO:0005198	structural molecule activity	0.290153	0.562171	0	2	2	475
GO:0001664 G-protein coupled receptor binding	1	0.294552	3.03	0.006	Molecular Function	GO:0001664	G-protein coupled receptor binding	0.294552	0.563649	1	0	1	154
GO:0032787 monocarboxylic acid metabolic process	1	0.488781	3.448	0.003	Biological Process	GO:0032787	monocarboxylic acid metabolic process	0.488781	0.565218	0	1	1	333
GO:0031974 membrane-enclosed lumen	7	0.420595	25.926	0.002	Cellular Component	GO:0031974	membrane-enclosed lumen	0.420595	0.566346	4	3	7	3303
GO:0070201 regulation of establishment of protein localization	1	0.494997	3.448	0.003	Biological Process	GO:0070201	regulation of establishment of protein localization	0.494997	0.571798	1	0	1	339
GO:0030695 GTPase regulator activity	1	0.302542	3.03	0.006	Molecular Function	GO:0030695	GTPase regulator activity	0.302542	0.571878	1	0	1	159
GO:0044085 cellular component biogenesis	4	0.496415	13.793	0.002	Biological Process	GO:0044085	cellular component biogenesis	0.496415	0.572828	1	3	4	1816
GO:0044456 synapse part	1	0.433885	3.704	0.003	Cellular Component	GO:0044456	synapse part	0.433885	0.573071	0	1	1	302
GO:0044428 nuclear part	7	0.439352	25.926	0.002	Cellular Component	GO:0044428	nuclear part	0.439352	0.573071	4	3	7	3358
GO:0099513 polymeric cytoskeletal fiber	1	0.441382	3.704	0.003	Cellular Component	GO:0099513	polymeric cytoskeletal fiber	0.441382	0.573071	0	1	1	309
GO:0099512 supramolecular fiber	1	0.442445	3.704	0.003	Cellular Component	GO:0099512	supramolecular fiber	0.442445	0.573071	0	1	1	310
GO:0051345 positive regulation of hydrolase activity	1	0.498077	3.448	0.003	Biological Process	GO:0051345	positive regulation of hydrolase activity	0.498077	0.574136	1	0	1	342
GO:0016569 covalent chromatin modification	1	0.4991	3.448	0.003	Biological Process	GO:0016569	covalent chromatin modification	0.4991	0.574705	1	0	1	343
GO:1902589 single-organism organelle organization	4	0.501392	13.793	0.002	Biological Process	GO:1902589	single-organism organelle organization	0.501392	0.576733	3	1	4	1827
GO:0007606 sensory perception of chemical stimulus	1	0.502156	3.448	0.003	Biological Process	GO:0007606	sensory perception of chemical stimulus	0.502156	0.576948	1	0	1	346
GO:0030335 positive regulation of cell migration	1	0.503171	3.448	0.003	Biological Process	GO:0030335	positive regulation of cell migration	0.503171	0.576948	1	0	1	347
GO:0048812 neuron projection morphogenesis	1	0.503171	3.448	0.003	Biological Process	GO:0048812	neuron projection morphogenesis	0.503171	0.576948	1	0	1	347
GO:0051046 regulation of secretion	1	0.506203	3.448	0.003	Biological Process	GO:0051046	regulation of secretion	0.506203	0.579813	1	0	1	350
GO:0051640 organelle localization	1	0.50721	3.448	0.003	Biological Process	GO:0051640	organelle localization	0.50721	0.580283	1	0	1	351
GO:0007399 nervous system development	3	0.507753	10.345	0.002	Biological Process	GO:0007399	nervous system development	0.507753	0.580283	2	1	3	1343
GO:1901699 cellular response to nitrogen compound	1	0.508215	3.448	0.003	Biological Process	GO:1901699	cellular response to nitrogen compound	0.508215	0.580283	1	0	1	352
GO:0019900 kinase binding	2	0.316195	6.061	0.004	Molecular Function	GO:0019900	kinase binding	0.316195	0.583466	2	0	2	506
GO:0043168 anion binding	6	0.316201	18.182	0.003	Molecular Function	GO:0043168	anion binding	0.316201	0.583466	4	2	6	2062
GO:0007276 gamete generation	1	0.512214	3.448	0.003	Biological Process	GO:0007276	gamete generation	0.512214	0.583623	1	0	1	356
GO:0032386 regulation of intracellular transport	1	0.512214	3.448	0.003	Biological Process	GO:0032386	regulation of intracellular transport	0.512214	0.583623	1	0	1	356
GO:0008237 metallopeptidase activity	1	0.321361	3.03	0.006	Molecular Function	GO:0008237	metallopeptidase activity	0.321361	0.586012	0	1	1	171
GO:0008168 methyltransferase activity	1	0.330586	3.03	0.006	Molecular Function	GO:0008168	methyltransferase activity	0.330586	0.588494	1	0	1	177
GO:0000287 magnesium ion binding	1	0.333633	3.03	0.006	Molecular Function	GO:0000287	magnesium ion binding	0.333633	0.588494	1	0	1	179
GO:0001227 transcriptional repressor activity, RNA polymerase II transcription regulatory region sequence-specific binding	1	0.335152	3.03	0.006	Molecular Function	GO:0001227	transcriptional repressor activity, RNA polymerase II transcription regulatory region sequence-specific binding	0.335152	0.588494	1	0	1	180
GO:0004672 protein kinase activity	2	0.337909	6.061	0.004	Molecular Function	GO:0004672	protein kinase activity	0.337909	0.588494	2	0	2	532
GO:0060589 nucleoside-triphosphatase regulator activity	1	0.342695	3.03	0.005	Molecular Function	GO:0060589	nucleoside-triphosphatase regulator activity	0.342695	0.588812	1	0	1	185
GO:0016741 transferase activity, transferring one-carbon groups	1	0.34569	3.03	0.005	Molecular Function	GO:0016741	transferase activity, transferring one-carbon groups	0.34569	0.588812	1	0	1	187
GO:2000147 positive regulation of cell motility	1	0.519138	3.448	0.003	Biological Process	GO:2000147	positive regulation of cell motility	0.519138	0.590893	1	0	1	363
GO:0044459 plasma membrane part	3	0.461367	11.111	0.002	Cellular Component	GO:0044459	plasma membrane part	0.461367	0.591943	2	1	3	1340
GO:0007005 mitochondrion organization	1	0.521098	3.448	0.003	Biological Process	GO:0007005	mitochondrion organization	0.521098	0.592504	1	0	1	365
GO:0010467 gene expression	8	0.524011	27.586	0.002	Biological Process	GO:0010467	gene expression	0.524011	0.593967	7	1	8	3881
GO:0001501 skeletal system development	1	0.524025	3.448	0.003	Biological Process	GO:0001501	skeletal system development	0.524025	0.593967	0	1	1	368
GO:0002009 morphogenesis of an epithelium	1	0.524025	3.448	0.003	Biological Process	GO:0002009	morphogenesis of an epithelium	0.524025	0.593967	0	1	1	368
GO:0019899 enzyme binding	4	0.352815	12.121	0.003	Molecular Function	GO:0019899	enzyme binding	0.352815	0.594417	3	1	4	1333
GO:0043412 macromolecule modification	6	0.52602	20.69	0.002	Biological Process	GO:0043412	macromolecule modification	0.52602	0.595608	3	3	6	2886
GO:0051272 positive regulation of cellular component movement	1	0.526934	3.448	0.003	Biological Process	GO:0051272	positive regulation of cellular component movement	0.526934	0.596022	1	0	1	371
GO:0043231 intracellular membrane-bounded organelle	14	0.469691	51.852	0.002	Cellular Component	GO:0043231	intracellular membrane-bounded organelle	0.469691	0.59699	7	7	14	7143
GO:0005856 cytoskeleton	3	0.476432	11.111	0.002	Cellular Component	GO:0005856	cytoskeleton	0.476432	0.598183	0	3	3	1370
GO:0015630 microtubule cytoskeleton	2	0.482387	7.407	0.002	Cellular Component	GO:0015630	microtubule cytoskeleton	0.482387	0.598183	0	2	2	861
GO:0043227 membrane-bounded organelle	14	0.483824	51.852	0.002	Cellular Component	GO:0043227	membrane-bounded organelle	0.483824	0.598183	7	7	14	7192
GO:0044763 single-organism cellular process	21	0.530639	72.414	0.002	Biological Process	GO:0044763	single-organism cellular process	0.530639	0.599589	15	6	21	10361
GO:0006935 chemotaxis	1	0.533655	3.448	0.003	Biological Process	GO:0006935	chemotaxis	0.533655	0.602371	1	0	1	378
GO:0061061 muscle structure development	1	0.534608	3.448	0.003	Biological Process	GO:0061061	muscle structure development	0.534608	0.60282	0	1	1	379
GO:0051347 positive regulation of transferase activity	1	0.535559	3.448	0.003	Biological Process	GO:0051347	positive regulation of transferase activity	0.535559	0.603086	0	1	1	380
GO:0010243 response to organonitrogen compound	1	0.536508	3.448	0.003	Biological Process	GO:0010243	response to organonitrogen compound	0.536508	0.603086	1	0	1	381
GO:0042330 taxis	1	0.536508	3.448	0.003	Biological Process	GO:0042330	taxis	0.536508	0.603086	1	0	1	381
GO:0040017 positive regulation of locomotion	1	0.537455	3.448	0.003	Biological Process	GO:0040017	positive regulation of locomotion	0.537455	0.603526	1	0	1	382
GO:0022604 regulation of cell morphogenesis	1	0.540285	3.448	0.003	Biological Process	GO:0022604	regulation of cell morphogenesis	0.540285	0.605523	0	1	1	385
GO:0045184 establishment of protein localization	2	0.540348	6.897	0.002	Biological Process	GO:0045184	establishment of protein localization	0.540348	0.605523	1	1	2	897
GO:0005126 cytokine receptor binding	1	0.363379	3.03	0.005	Molecular Function	GO:0005126	cytokine receptor binding	0.363379	0.605631	0	1	1	199
GO:0006139 nucleobase-containing compound metabolic process	8	0.541728	27.586	0.002	Biological Process	GO:0006139	nucleobase-containing compound metabolic process	0.541728	0.606445	7	1	8	3934
GO:0030030 cell projection organization	2	0.54527	6.897	0.002	Biological Process	GO:0030030	cell projection organization	0.54527	0.609782	2	0	2	905
GO:0048468 cell development	3	0.554267	10.345	0.002	Biological Process	GO:0048468	cell development	0.554267	0.619207	2	1	3	1435
GO:0016568 chromatin modification	1	0.556008	3.448	0.002	Biological Process	GO:0016568	chromatin modification	0.556008	0.620514	1	0	1	402
GO:0070925 organelle assembly	1	0.558728	3.448	0.002	Biological Process	GO:0070925	organelle assembly	0.558728	0.62291	1	0	1	405
GO:0007010 cytoskeleton organization	2	0.560432	6.897	0.002	Biological Process	GO:0007010	cytoskeleton organization	0.560432	0.624169	1	1	2	930
GO:0007155 cell adhesion	2	0.574668	6.897	0.002	Biological Process	GO:0007155	cell adhesion	0.574668	0.638459	0	2	2	954
GO:0044093 positive regulation of molecular function	2	0.574668	6.897	0.002	Biological Process	GO:0044093	positive regulation of molecular function	0.574668	0.638459	1	1	2	954
GO:0000226 microtubule cytoskeleton organization	1	0.575586	3.448	0.002	Biological Process	GO:0000226	microtubule cytoskeleton organization	0.575586	0.638459	1	0	1	424
GO:0046483 heterocycle metabolic process	8	0.575612	27.586	0.002	Biological Process	GO:0046483	heterocycle metabolic process	0.575612	0.638459	7	1	8	4037
GO:0044249 cellular biosynthetic process	8	0.576262	27.586	0.002	Biological Process	GO:0044249	cellular biosynthetic process	0.576262	0.638528	7	1	8	4039
GO:0044422 organelle part	11	0.524144	40.741	0.002	Cellular Component	GO:0044422	organelle part	0.524144	0.638914	6	5	11	5739
GO:0043226 organelle	16	0.526165	59.259	0.002	Cellular Component	GO:0043226	organelle	0.526165	0.638914	8	8	16	8398
GO:0048609 multicellular organismal reproductive process	1	0.577324	3.448	0.002	Biological Process	GO:0048609	multicellular organismal reproductive process	0.577324	0.639054	1	0	1	426
GO:0022610 biological adhesion	2	0.578178	6.897	0.002	Biological Process	GO:0022610	biological adhesion	0.578178	0.639348	0	2	2	960
GO:0032403 protein complex binding	2	0.388073	6.061	0.003	Molecular Function	GO:0032403	protein complex binding	0.388073	0.639907	0	2	2	593
GO:0010256 endomembrane system organization	1	0.581639	3.448	0.002	Biological Process	GO:0010256	endomembrane system organization	0.581639	0.641869	0	1	1	431
GO:0010638 positive regulation of organelle organization	1	0.581639	3.448	0.002	Biological Process	GO:0010638	positive regulation of organelle organization	0.581639	0.641869	1	0	1	431
GO:0006725 cellular aromatic compound metabolic process	8	0.58274	27.586	0.002	Biological Process	GO:0006725	cellular aromatic compound metabolic process	0.58274	0.642433	7	1	8	4059
GO:0071705 nitrogen compound transport	1	0.588454	3.448	0.002	Biological Process	GO:0071705	nitrogen compound transport	0.588454	0.648075	1	0	1	439
GO:0032504 multicellular organism reproduction	1	0.590141	3.448	0.002	Biological Process	GO:0032504	multicellular organism reproduction	0.590141	0.649275	1	0	1	441
GO:0022008 neurogenesis	2	0.594294	6.897	0.002	Biological Process	GO:0022008	neurogenesis	0.594294	0.653183	2	0	2	988
GO:0016791 phosphatase activity	1	0.4015	3.03	0.004	Molecular Function	GO:0016791	phosphatase activity	0.4015	0.655079	0	1	1	226
GO:1901576 organic substance biosynthetic process	8	0.596867	27.586	0.002	Biological Process	GO:1901576	organic substance biosynthetic process	0.596867	0.655348	7	1	8	4103
GO:0019953 sexual reproduction	1	0.604214	3.448	0.002	Biological Process	GO:0019953	sexual reproduction	0.604214	0.662077	1	0	1	458
GO:1901698 response to nitrogen compound	1	0.604214	3.448	0.002	Biological Process	GO:1901698	response to nitrogen compound	0.604214	0.662077	1	0	1	458
GO:0016773 phosphotransferase activity, alcohol group as acceptor	2	0.410608	6.061	0.003	Molecular Function	GO:0016773	phosphotransferase activity, alcohol group as acceptor	0.410608	0.662962	2	0	2	621
GO:0030234 enzyme regulator activity	2	0.416185	6.061	0.003	Molecular Function	GO:0030234	enzyme regulator activity	0.416185	0.665039	1	1	2	628
GO:0031329 regulation of cellular catabolic process	1	0.608263	3.448	0.002	Biological Process	GO:0031329	regulation of cellular catabolic process	0.608263	0.665843	1	0	1	463
GO:0045596 negative regulation of cell differentiation	1	0.609068	3.448	0.002	Biological Process	GO:0045596	negative regulation of cell differentiation	0.609068	0.666054	0	1	1	464
GO:0032940 secretion by cell	1	0.611474	3.448	0.002	Biological Process	GO:0032940	secretion by cell	0.611474	0.667543	1	0	1	467
GO:0044260 cellular macromolecule metabolic process	12	0.612162	41.379	0.002	Biological Process	GO:0044260	cellular macromolecule metabolic process	0.612162	0.667543	9	3	12	6173
GO:0003006 developmental process involved in reproduction	1	0.612273	3.448	0.002	Biological Process	GO:0003006	developmental process involved in reproduction	0.612273	0.667543	0	1	1	468
GO:1902582 single-organism intracellular transport	2	0.616017	6.897	0.002	Biological Process	GO:1902582	single-organism intracellular transport	0.616017	0.670953	1	1	2	1027
GO:0006325 chromatin organization	1	0.61939	3.448	0.002	Biological Process	GO:0006325	chromatin organization	0.61939	0.673951	1	0	1	477
GO:0009058 biosynthetic process	8	0.622067	27.586	0.002	Biological Process	GO:0009058	biosynthetic process	0.622067	0.676187	7	1	8	4183
GO:1901360 organic cyclic compound metabolic process	8	0.622999	27.586	0.002	Biological Process	GO:1901360	organic cyclic compound metabolic process	0.622999	0.676524	7	1	8	4186
GO:0001817 regulation of cytokine production	1	0.62561	3.448	0.002	Biological Process	GO:0001817	regulation of cytokine production	0.62561	0.678681	1	0	1	485
GO:0005739 mitochondrion	2	0.565786	7.407	0.002	Cellular Component	GO:0005739	mitochondrion	0.565786	0.680946	1	1	2	1002
GO:0001816 cytokine production	1	0.629448	3.448	0.002	Biological Process	GO:0001816	cytokine production	0.629448	0.682164	1	0	1	490
GO:0016887 ATPase activity	1	0.437404	3.03	0.004	Molecular Function	GO:0016887	ATPase activity	0.437404	0.691812	1	0	1	253
GO:0051247 positive regulation of protein metabolic process	2	0.639508	6.897	0.002	Biological Process	GO:0051247	positive regulation of protein metabolic process	0.639508	0.692376	1	1	2	1071
GO:0016301 kinase activity	2	0.447574	6.061	0.003	Molecular Function	GO:0016301	kinase activity	0.447574	0.700747	2	0	2	668
GO:0030155 regulation of cell adhesion	1	0.648075	3.448	0.002	Biological Process	GO:0030155	regulation of cell adhesion	0.648075	0.700952	0	1	1	515
GO:0043170 macromolecule metabolic process	13	0.649516	44.828	0.002	Biological Process	GO:0043170	macromolecule metabolic process	0.649516	0.701813	9	4	13	6806
GO:0051129 negative regulation of cellular component organization	1	0.650248	3.448	0.002	Biological Process	GO:0051129	negative regulation of cellular component organization	0.650248	0.701906	0	1	1	518
GO:0031175 neuron projection development	1	0.65097	3.448	0.002	Biological Process	GO:0031175	neuron projection development	0.65097	0.701988	1	0	1	519
GO:0009987 cellular process	26	0.652026	89.655	0.002	Biological Process	GO:0009987	cellular process	0.652026	0.70243	18	8	26	13076
GO:0042592 homeostatic process	2	0.656922	6.897	0.002	Biological Process	GO:0042592	homeostatic process	0.656922	0.706819	2	0	2	1105
GO:0007610 behavior	1	0.6574	3.448	0.002	Biological Process	GO:0007610	behavior	0.6574	0.706819	1	0	1	528
GO:0016023 cytoplasmic, membrane-bounded vesicle	1	0.592796	3.704	0.002	Cellular Component	GO:0016023	cytoplasmic, membrane-bounded vesicle	0.592796	0.707195	0	1	1	474
GO:0044703 multi-organism reproductive process	1	0.658813	3.448	0.002	Biological Process	GO:0044703	multi-organism reproductive process	0.658813	0.707638	1	0	1	530
GO:0006464 cellular protein modification process	5	0.664773	17.241	0.002	Biological Process	GO:0006464	cellular protein modification process	0.664773	0.712632	2	3	5	2756
GO:0036211 protein modification process	5	0.664773	17.241	0.002	Biological Process	GO:0036211	protein modification process	0.664773	0.712632	2	3	5	2756
GO:0006886 intracellular protein transport	1	0.669918	3.448	0.002	Biological Process	GO:0006886	intracellular protein transport	0.669918	0.71744	0	1	1	546
GO:0046903 secretion	1	0.673992	3.448	0.002	Biological Process	GO:0046903	secretion	0.673992	0.721092	1	0	1	552
GO:0003779 actin binding	1	0.467558	3.03	0.004	Molecular Function	GO:0003779	actin binding	0.467558	0.724715	0	1	1	277
GO:0009894 regulation of catabolic process	1	0.679349	3.448	0.002	Biological Process	GO:0009894	regulation of catabolic process	0.679349	0.725395	1	0	1	560
GO:0032880 regulation of protein localization	1	0.679349	3.448	0.002	Biological Process	GO:0032880	regulation of protein localization	0.679349	0.725395	1	0	1	560
GO:0045595 regulation of cell differentiation	2	0.684683	6.897	0.002	Biological Process	GO:0045595	regulation of cell differentiation	0.684683	0.730373	1	1	2	1162
GO:0044712 single-organism catabolic process	1	0.685925	3.448	0.002	Biological Process	GO:0044712	single-organism catabolic process	0.685925	0.730981	1	0	1	570
GO:0046907 intracellular transport	2	0.688437	6.897	0.002	Biological Process	GO:0046907	intracellular transport	0.688437	0.732276	1	1	2	1170
GO:0043933 macromolecular complex subunit organization	3	0.689061	10.345	0.002	Biological Process	GO:0043933	macromolecular complex subunit organization	0.689061	0.732276	1	2	3	1738
GO:0007017 microtubule-based process	1	0.689164	3.448	0.002	Biological Process	GO:0007017	microtubule-based process	0.689164	0.732276	1	0	1	575
GO:0071822 protein complex subunit organization	2	0.689835	6.897	0.002	Biological Process	GO:0071822	protein complex subunit organization	0.689835	0.732276	0	2	2	1173
GO:0005886 plasma membrane	5	0.625241	18.519	0.002	Cellular Component	GO:0005886	plasma membrane	0.625241	0.732525	3	2	5	2819
GO:0043229 intracellular organelle	15	0.627412	55.556	0.002	Cellular Component	GO:0043229	intracellular organelle	0.627412	0.732525	7	8	15	8224
GO:0044446 intracellular organelle part	10	0.630187	37.037	0.002	Cellular Component	GO:0044446	intracellular organelle part	0.630187	0.732525	5	5	10	5571
GO:0044237 cellular metabolic process	14	0.691937	48.276	0.002	Biological Process	GO:0044237	cellular metabolic process	0.691937	0.733535	11	3	14	7462
GO:0019752 carboxylic acid metabolic process	1	0.692371	3.448	0.002	Biological Process	GO:0019752	carboxylic acid metabolic process	0.692371	0.733535	0	1	1	580
GO:0044877 macromolecular complex binding	3	0.480259	9.091	0.003	Molecular Function	GO:0044877	macromolecular complex binding	0.480259	0.73703	1	2	3	1142
GO:0007600 sensory perception	1	0.696806	3.448	0.002	Biological Process	GO:0007600	sensory perception	0.696806	0.737516	1	0	1	587
GO:0003676 nucleic acid binding	6	0.489051	18.182	0.002	Molecular Function	GO:0003676	nucleic acid binding	0.489051	0.737713	6	0	6	2467
GO:0042578 phosphoric ester hydrolase activity	1	0.493818	3.03	0.003	Molecular Function	GO:0042578	phosphoric ester hydrolase activity	0.493818	0.737713	0	1	1	299
GO:0004674 protein serine/threonine kinase activity	1	0.494981	3.03	0.003	Molecular Function	GO:0004674	protein serine/threonine kinase activity	0.494981	0.737713	1	0	1	300
GO:1901701 cellular response to oxygen-containing compound	1	0.698062	3.448	0.002	Biological Process	GO:1901701	cellular response to oxygen-containing compound	0.698062	0.738126	1	0	1	589
GO:0031988 membrane-bounded vesicle	1	0.640848	3.704	0.002	Cellular Component	GO:0031988	membrane-bounded vesicle	0.640848	0.738604	0	1	1	539
GO:0032101 regulation of response to external stimulus	1	0.706715	3.448	0.002	Biological Process	GO:0032101	regulation of response to external stimulus	0.706715	0.746383	1	0	1	603
GO:0030097 hemopoiesis	1	0.707931	3.448	0.002	Biological Process	GO:0030097	hemopoiesis	0.707931	0.746383	1	0	1	605
GO:0044802 single-organism membrane organization	1	0.707931	3.448	0.002	Biological Process	GO:0044802	single-organism membrane organization	0.707931	0.746383	0	1	1	605
GO:0008152 metabolic process	16	0.709128	55.172	0.002	Biological Process	GO:0008152	metabolic process	0.709128	0.746921	12	4	16	8515
GO:0005525 GTP binding	1	0.510998	3.03	0.003	Molecular Function	GO:0005525	GTP binding	0.510998	0.751821	0	1	1	314
GO:0032561 guanyl ribonucleotide binding	1	0.519928	3.03	0.003	Molecular Function	GO:0032561	guanyl ribonucleotide binding	0.519928	0.751821	0	1	1	322
GO:0097367 carbohydrate derivative binding	4	0.52145	12.121	0.002	Molecular Function	GO:0097367	carbohydrate derivative binding	0.52145	0.751821	2	2	4	1657
GO:0001228 transcriptional activator activity, RNA polymerase II transcription regulatory region sequence-specific binding	1	0.527612	3.03	0.003	Molecular Function	GO:0001228	transcriptional activator activity, RNA polymerase II transcription regulatory region sequence-specific binding	0.527612	0.751821	1	0	1	329
GO:0019001 guanyl nucleotide binding	1	0.5287	3.03	0.003	Molecular Function	GO:0019001	guanyl nucleotide binding	0.5287	0.751821	0	1	1	330
GO:0051336 regulation of hydrolase activity	1	0.71631	3.448	0.002	Biological Process	GO:0051336	regulation of hydrolase activity	0.71631	0.753755	1	0	1	619
GO:0001934 positive regulation of protein phosphorylation	1	0.718075	3.448	0.002	Biological Process	GO:0001934	positive regulation of protein phosphorylation	0.718075	0.754653	0	1	1	622
GO:0060284 regulation of cell development	1	0.718661	3.448	0.002	Biological Process	GO:0060284	regulation of cell development	0.718661	0.754653	0	1	1	623
GO:0098609 cell-cell adhesion	1	0.719246	3.448	0.002	Biological Process	GO:0098609	cell-cell adhesion	0.719246	0.754653	0	1	1	624
GO:0043436 oxoacid metabolic process	1	0.720412	3.448	0.002	Biological Process	GO:0043436	oxoacid metabolic process	0.720412	0.755148	0	1	1	626
GO:0016772 transferase activity, transferring phosphorus-containing groups	2	0.536088	6.061	0.003	Molecular Function	GO:0016772	transferase activity, transferring phosphorus-containing groups	0.536088	0.755397	2	0	2	788
GO:0031410 cytoplasmic vesicle	1	0.666359	3.704	0.002	Cellular Component	GO:0031410	cytoplasmic vesicle	0.666359	0.75886	0	1	1	577
GO:0005887 integral component of plasma membrane	1	0.669583	3.704	0.002	Cellular Component	GO:0005887	integral component of plasma membrane	0.669583	0.75886	0	1	1	582
GO:0045597 positive regulation of cell differentiation	1	0.726173	3.448	0.002	Biological Process	GO:0045597	positive regulation of cell differentiation	0.726173	0.760317	0	1	1	636
GO:0048534 hematopoietic or lymphoid organ development	1	0.726743	3.448	0.002	Biological Process	GO:0048534	hematopoietic or lymphoid organ development	0.726743	0.760317	1	0	1	637
GO:0048666 neuron development	1	0.72901	3.448	0.002	Biological Process	GO:0048666	neuron development	0.72901	0.761813	1	0	1	641
GO:0006082 organic acid metabolic process	1	0.729574	3.448	0.002	Biological Process	GO:0006082	organic acid metabolic process	0.729574	0.761813	0	1	1	642
GO:0044255 cellular lipid metabolic process	1	0.74062	3.448	0.002	Biological Process	GO:0044255	cellular lipid metabolic process	0.74062	0.772604	0	1	1	662
GO:0061024 membrane organization	1	0.744382	3.448	0.001	Biological Process	GO:0061024	membrane organization	0.744382	0.775784	0	1	1	669
GO:0034641 cellular nitrogen compound metabolic process	8	0.747386	27.586	0.002	Biological Process	GO:0034641	cellular nitrogen compound metabolic process	0.747386	0.778169	7	1	8	4626
GO:0016482 cytoplasmic transport	1	0.748617	3.448	0.001	Biological Process	GO:0016482	cytoplasmic transport	0.748617	0.778292	0	1	1	677
GO:0019538 protein metabolic process	7	0.748936	24.138	0.002	Biological Process	GO:0019538	protein metabolic process	0.748936	0.778292	3	4	7	4104
GO:0048878 chemical homeostasis	1	0.749665	3.448	0.001	Biological Process	GO:0048878	chemical homeostasis	0.749665	0.778305	1	0	1	679
GO:0031226 intrinsic component of plasma membrane	1	0.697279	3.704	0.002	Cellular Component	GO:0031226	intrinsic component of plasma membrane	0.697279	0.781218	0	1	1	627
GO:0030529 intracellular ribonucleoprotein complex	1	0.700799	3.704	0.002	Cellular Component	GO:0030529	intracellular ribonucleoprotein complex	0.700799	0.781218	0	1	1	633
GO:0006996 organelle organization	4	0.754231	13.793	0.002	Biological Process	GO:0006996	organelle organization	0.754231	0.782299	3	1	4	2488
GO:0005730 nucleolus	1	0.712809	3.704	0.002	Cellular Component	GO:0005730	nucleolus	0.712809	0.788147	1	0	1	654
GO:0071702 organic substance transport	2	0.761731	6.897	0.001	Biological Process	GO:0071702	organic substance transport	0.761731	0.789324	1	1	2	1344
GO:0051179 localization	7	0.765899	24.138	0.002	Biological Process	GO:0051179	localization	0.765899	0.792888	4	3	7	4171
GO:0003682 chromatin binding	1	0.568288	3.03	0.003	Molecular Function	GO:0003682	chromatin binding	0.568288	0.793555	1	0	1	368
GO:0031982 vesicle	1	0.733372	3.704	0.001	Cellular Component	GO:0031982	vesicle	0.733372	0.804344	0	1	1	692
GO:1901363 heterocyclic compound binding	9	0.581983	27.273	0.002	Molecular Function	GO:1901363	heterocyclic compound binding	0.581983	0.805423	8	1	9	4044
GO:0051276 chromosome organization	1	0.786959	3.448	0.001	Biological Process	GO:0051276	chromosome organization	0.786959	0.813915	1	0	1	756
GO:0097159 organic cyclic compound binding	9	0.599712	27.273	0.002	Molecular Function	GO:0097159	organic cyclic compound binding	0.599712	0.814245	8	1	9	4096
GO:0008134 transcription factor binding	1	0.602806	3.03	0.002	Molecular Function	GO:0008134	transcription factor binding	0.602806	0.814245	1	0	1	404
GO:0042802 identical protein binding	3	0.616486	9.091	0.002	Molecular Function	GO:0042802	identical protein binding	0.616486	0.814245	2	1	3	1388
GO:0035639 purine ribonucleoside triphosphate binding	3	0.631991	9.091	0.002	Molecular Function	GO:0035639	purine ribonucleoside triphosphate binding	0.631991	0.814245	2	1	3	1419
GO:0019901 protein kinase binding	1	0.634641	3.03	0.002	Molecular Function	GO:0019901	protein kinase binding	0.634641	0.814245	1	0	1	440
GO:0032550 purine ribonucleoside binding	3	0.635927	9.091	0.002	Molecular Function	GO:0032550	purine ribonucleoside binding	0.635927	0.814245	2	1	3	1427
GO:0001883 purine nucleoside binding	3	0.636417	9.091	0.002	Molecular Function	GO:0001883	purine nucleoside binding	0.636417	0.814245	2	1	3	1428
GO:0032549 ribonucleoside binding	3	0.637396	9.091	0.002	Molecular Function	GO:0032549	ribonucleoside binding	0.637396	0.814245	2	1	3	1430
GO:0001882 nucleoside binding	3	0.638861	9.091	0.002	Molecular Function	GO:0001882	nucleoside binding	0.638861	0.814245	2	1	3	1433
GO:0032555 purine ribonucleotide binding	3	0.643716	9.091	0.002	Molecular Function	GO:0032555	purine ribonucleotide binding	0.643716	0.814245	2	1	3	1443
GO:0032553 ribonucleotide binding	3	0.649487	9.091	0.002	Molecular Function	GO:0032553	ribonucleotide binding	0.649487	0.814245	2	1	3	1455
GO:0017076 purine nucleotide binding	3	0.651396	9.091	0.002	Molecular Function	GO:0017076	purine nucleotide binding	0.651396	0.814245	2	1	3	1459
GO:0009605 response to external stimulus	2	0.78865	6.897	0.001	Biological Process	GO:0009605	response to external stimulus	0.78865	0.814888	2	0	2	1419
GO:1990904 ribonucleoprotein complex	1	0.749582	3.704	0.001	Cellular Component	GO:1990904	ribonucleoprotein complex	0.749582	0.815546	0	1	1	724
GO:0008104 protein localization	2	0.794719	6.897	0.001	Biological Process	GO:0008104	protein localization	0.794719	0.820068	1	1	2	1437
GO:0044765 single-organism transport	4	0.795172	13.793	0.002	Biological Process	GO:0044765	single-organism transport	0.795172	0.820068	2	2	4	2633
GO:1901700 response to oxygen-containing compound	1	0.79616	3.448	0.001	Biological Process	GO:1901700	response to oxygen-containing compound	0.79616	0.820309	1	0	1	777
GO:0006807 nitrogen compound metabolic process	8	0.797761	27.586	0.002	Biological Process	GO:0006807	nitrogen compound metabolic process	0.797761	0.820514	7	1	8	4840
GO:0060341 regulation of cellular localization	1	0.797869	3.448	0.001	Biological Process	GO:0060341	regulation of cellular localization	0.797869	0.820514	1	0	1	781
GO:0042803 protein homodimerization activity	1	0.663212	3.03	0.002	Molecular Function	GO:0042803	protein homodimerization activity	0.663212	0.822382	0	1	1	475
GO:0030182 neuron differentiation	1	0.806207	3.448	0.001	Biological Process	GO:0030182	neuron differentiation	0.806207	0.828305	1	0	1	801
GO:0031401 positive regulation of protein modification process	1	0.807428	3.448	0.001	Biological Process	GO:0031401	positive regulation of protein modification process	0.807428	0.828777	0	1	1	804
GO:0032991 macromolecular complex	6	0.772221	22.222	0.002	Cellular Component	GO:0032991	macromolecular complex	0.772221	0.833509	3	3	6	3894
GO:0005102 receptor binding	2	0.679943	6.061	0.002	Molecular Function	GO:0005102	receptor binding	0.679943	0.836438	1	1	2	1021
GO:0005794 Golgi apparatus	1	0.786063	3.704	0.001	Cellular Component	GO:0005794	Golgi apparatus	0.786063	0.839195	1	0	1	804
GO:1902494 catalytic complex	1	0.789831	3.704	0.001	Cellular Component	GO:1902494	catalytic complex	0.789831	0.839195	0	1	1	813
GO:0050877 neurological system process	1	0.823397	3.448	0.001	Biological Process	GO:0050877	neurological system process	0.823397	0.84437	1	0	1	845
GO:0043234 protein complex	4	0.801377	14.815	0.001	Cellular Component	GO:0043234	protein complex	0.801377	0.844862	1	3	4	2829
GO:0006629 lipid metabolic process	1	0.829275	3.448	0.001	Biological Process	GO:0006629	lipid metabolic process	0.829275	0.849597	0	1	1	861
GO:0012505 endomembrane system	3	0.817381	11.111	0.001	Cellular Component	GO:0012505	endomembrane system	0.817381	0.851584	1	2	3	2268
GO:0005783 endoplasmic reticulum	1	0.820275	3.704	0.001	Cellular Component	GO:0005783	endoplasmic reticulum	0.820275	0.851584	0	1	1	892
GO:0051649 establishment of localization in cell	2	0.83378	6.897	0.001	Biological Process	GO:0051649	establishment of localization in cell	0.83378	0.853099	1	1	2	1565
GO:0033043 regulation of organelle organization	1	0.834263	3.448	0.001	Biological Process	GO:0033043	regulation of organelle organization	0.834263	0.853099	1	0	1	875
GO:0070011 peptidase activity, acting on L-amino acid peptides	1	0.72709	3.03	0.002	Molecular Function	GO:0070011	peptidase activity, acting on L-amino acid peptides	0.72709	0.855978	0	1	1	565
GO:0005524 ATP binding	2	0.727248	6.061	0.002	Molecular Function	GO:0005524	ATP binding	0.727248	0.855978	2	0	2	1115
GO:0008233 peptidase activity	1	0.731533	3.03	0.002	Molecular Function	GO:0008233	peptidase activity	0.731533	0.855978	0	1	1	572
GO:0000166 nucleotide binding	3	0.731719	9.091	0.002	Molecular Function	GO:0000166	nucleotide binding	0.731719	0.855978	2	1	3	1643
GO:1901265 nucleoside phosphate binding	3	0.731719	9.091	0.002	Molecular Function	GO:1901265	nucleoside phosphate binding	0.731719	0.855978	2	1	3	1643
GO:0032559 adenyl ribonucleotide binding	2	0.736551	6.061	0.002	Molecular Function	GO:0032559	adenyl ribonucleotide binding	0.736551	0.855978	2	0	2	1135
GO:0030554 adenyl nucleotide binding	2	0.7402	6.061	0.002	Molecular Function	GO:0030554	adenyl nucleotide binding	0.7402	0.855978	2	0	2	1143
GO:0016788 hydrolase activity, acting on ester bonds	1	0.744445	3.03	0.002	Molecular Function	GO:0016788	hydrolase activity, acting on ester bonds	0.744445	0.855978	0	1	1	593
GO:0043167 ion binding	7	0.745529	21.212	0.002	Molecular Function	GO:0043167	ion binding	0.745529	0.855978	5	2	7	3636
GO:1902578 single-organism localization	4	0.843235	13.793	0.001	Biological Process	GO:1902578	single-organism localization	0.843235	0.861463	2	2	4	2834
GO:0002376 immune system process	2	0.844862	6.897	0.001	Biological Process	GO:0002376	immune system process	0.844862	0.862315	1	1	2	1606
GO:0048699 generation of neurons	1	0.846452	3.448	0.001	Biological Process	GO:0048699	generation of neurons	0.846452	0.863127	1	0	1	911
GO:0044238 primary metabolic process	13	0.849113	44.828	0.002	Biological Process	GO:0044238	primary metabolic process	0.849113	0.865029	9	4	13	7676
GO:0044710 single-organism metabolic process	5	0.851985	17.241	0.001	Biological Process	GO:0044710	single-organism metabolic process	0.851985	0.867142	2	3	5	3457
GO:0051094 positive regulation of developmental process	1	0.852845	3.448	0.001	Biological Process	GO:0051094	positive regulation of developmental process	0.852845	0.867205	0	1	1	931
GO:0006810 transport	4	0.863423	13.793	0.001	Biological Process	GO:0006810	transport	0.863423	0.877141	2	2	4	2933
GO:0017111 nucleoside-triphosphatase activity	1	0.778105	3.03	0.002	Molecular Function	GO:0017111	nucleoside-triphosphatase activity	0.778105	0.878928	1	0	1	653
GO:0008092 cytoskeletal protein binding	1	0.778628	3.03	0.002	Molecular Function	GO:0008092	cytoskeletal protein binding	0.778628	0.878928	0	1	1	654
GO:0016740 transferase activity	3	0.790383	9.091	0.002	Molecular Function	GO:0016740	transferase activity	0.790383	0.878928	3	0	3	1805
GO:0016462 pyrophosphatase activity	1	0.798113	3.03	0.001	Molecular Function	GO:0016462	pyrophosphatase activity	0.798113	0.878928	1	0	1	693
GO:0016817 hydrolase activity, acting on acid anhydrides	1	0.799541	3.03	0.001	Molecular Function	GO:0016817	hydrolase activity, acting on acid anhydrides	0.799541	0.878928	1	0	1	696
GO:0016818 hydrolase activity, acting on acid anhydrides, in phosphorus-containing anhydrides	1	0.799541	3.03	0.001	Molecular Function	GO:0016818	hydrolase activity, acting on acid anhydrides, in phosphorus-containing anhydrides	0.799541	0.878928	1	0	1	696
GO:0044267 cellular protein metabolic process	5	0.868859	17.241	0.001	Biological Process	GO:0044267	cellular protein metabolic process	0.868859	0.881181	2	3	5	3548
GO:0033036 macromolecule localization	2	0.869021	6.897	0.001	Biological Process	GO:0033036	macromolecule localization	0.869021	0.881181	1	1	2	1705
GO:0065008 regulation of biological quality	3	0.871596	10.345	0.001	Biological Process	GO:0065008	regulation of biological quality	0.871596	0.882968	3	0	3	2365
GO:0032270 positive regulation of cellular protein metabolic process	1	0.876735	3.448	0.001	Biological Process	GO:0032270	positive regulation of cellular protein metabolic process	0.876735	0.887347	0	1	1	1014
GO:0036094 small molecule binding	3	0.813905	9.091	0.002	Molecular Function	GO:0036094	small molecule binding	0.813905	0.888417	2	1	3	1880
GO:0003723 RNA binding	1	0.824049	3.03	0.001	Molecular Function	GO:0003723	RNA binding	0.824049	0.8932	1	0	1	751
GO:0051234 establishment of localization	4	0.88639	13.793	0.001	Biological Process	GO:0051234	establishment of localization	0.88639	0.896285	2	2	4	3061
GO:0046983 protein dimerization activity	1	0.838489	3.03	0.001	Molecular Function	GO:0046983	protein dimerization activity	0.838489	0.90254	0	1	1	787
GO:0034613 cellular protein localization	1	0.895966	3.448	0.001	Biological Process	GO:0034613	cellular protein localization	0.895966	0.905126	0	1	1	1093
GO:0070727 cellular macromolecule localization	1	0.897302	3.448	0.001	Biological Process	GO:0070727	cellular macromolecule localization	0.897302	0.905633	0	1	1	1099
GO:0071704 organic substance metabolic process	13	0.900784	44.828	0.002	Biological Process	GO:0071704	organic substance metabolic process	0.900784	0.908304	9	4	13	8014
GO:0051240 positive regulation of multicellular organismal process	1	0.90332	3.448	0.001	Biological Process	GO:0051240	positive regulation of multicellular organismal process	0.90332	0.910017	0	1	1	1127
GO:0044248 cellular catabolic process	1	0.912853	3.448	0.001	Biological Process	GO:0044248	cellular catabolic process	0.912853	0.91877	1	0	1	1175
GO:0006508 proteolysis	1	0.918166	3.448	0.001	Biological Process	GO:0006508	proteolysis	0.918166	0.923262	0	1	1	1204
GO:0016787 hydrolase activity	3	0.866389	9.091	0.001	Molecular Function	GO:0016787	hydrolase activity	0.866389	0.92614	1	2	3	2080
GO:0044281 small molecule metabolic process	1	0.925146	3.448	0.001	Biological Process	GO:0044281	small molecule metabolic process	0.925146	0.929421	0	1	1	1245
GO:0051641 cellular localization	2	0.927649	6.897	0.001	Biological Process	GO:0051641	cellular localization	0.927649	0.931075	1	1	2	2037
GO:0051704 multi-organism process	1	0.929271	3.448	0.001	Biological Process	GO:0051704	multi-organism process	0.929271	0.931843	1	0	1	1271
GO:0009056 catabolic process	1	0.946581	3.448	0.001	Biological Process	GO:0009056	catabolic process	0.946581	0.948326	1	0	1	1399
GO:0007186 G-protein coupled receptor signaling pathway	1	0.984932	3.448	0.001	Biological Process	GO:0007186	G-protein coupled receptor signaling pathway	0.984932	0.985839	1	0	1	1961
GO:0046872 metal ion binding	2	0.9352	6.061	0.001	Molecular Function	GO:0046872	metal ion binding	0.9352	0.992849	2	0	2	1866
GO:0043169 cation binding	2	0.944361	6.061	0.001	Molecular Function	GO:0043169	cation binding	0.944361	0.995754	2	0	2	1939
GO:0004871 signal transducer activity	2	0.970144	6.061	0.001	Molecular Function	GO:0004871	signal transducer activity	0.970144	1	1	1	2	2228
GO:0003824 catalytic activity	6	0.977925	18.182	0.001	Molecular Function	GO:0003824	catalytic activity	0.977925	1	4	2	6	4739
GO:0004888 transmembrane signaling receptor activity	1	0.992757	3.03	0	Molecular Function	GO:0004888	transmembrane signaling receptor activity	0.992757	1	1	0	1	2031
GO:0099600 transmembrane receptor activity	1	0.993392	3.03	0	Molecular Function	GO:0099600	transmembrane receptor activity	0.993392	1	1	0	1	2066
GO:0038023 signaling receptor activity	1	0.994327	3.03	0	Molecular Function	GO:0038023	signaling receptor activity	0.994327	1	1	0	1	2124
GO:0004872 receptor activity	1	0.995794	3.03	0	Molecular Function	GO:0004872	receptor activity	0.995794	1	1	0	1	2237
GO:0060089 molecular transducer activity	1	0.995794	3.03	0	Molecular Function	GO:0060089	molecular transducer activity	0.995794	1	1	0	1	2237
GO:0016020 membrane	6	0.999011	22.222	0.001	Cellular Component	GO:0016020	membrane	0.999011	1	4	2	6	7132
GO:0016021 integral component of membrane	2	0.999179	7.407	0	Cellular Component	GO:0016021	integral component of membrane	0.999179	1	1	1	2	4348
GO:0031224 intrinsic component of membrane	2	0.999272	7.407	0	Cellular Component	GO:0031224	intrinsic component of membrane	0.999272	1	1	1	2	4399
GO:0044425 membrane part	3	0.999476	11.111	0.001	Cellular Component	GO:0044425	membrane part	0.999476	1	2	1	3	5362
GO:0003674 molecular_function	33	1	100	0.002	Molecular Function	GO:0003674	molecular_function	1	1	23	10	33	14658
GO:0005575 cellular_component	27	1	100	0.002	Cellular Component	GO:0005575	cellular_component	1	1	16	11	27	14496
GO:0008150 biological_process	29	1	100	0.002	Biological Process	GO:0008150	biological_process	1	1	20	9	29	14574
